# Supplementary material for: Transcriptomic signatures differentiate survival from fatal outcomes in humans infected with Ebola virus
Source: Genome Biol. 2017 Jan 19;18:4. doi: 10.1186/s13059-016-1137-3 (PMC5244546; doi:10.1186/s13059-016-1137-3)
Supplement: Additional file 1: — Gene expression profiles of fatal and survivors with EVD compared to a control group. (XLSX 335 kb) [file 13059_2016_1137_MOESM1_ESM.xlsx]

## Sheet: FatalControl Only
	Fold (Fatal/Control)	Base Counts	FDR
ENSG00000166349	2.33783	0.413296	0.0497543
ENSG00000249242	5.13404	0.261932	0.0497543
ENSG00000104112	6.91351	0.178837	0.0497504
ENSG00000101871	2.14827	0.774472	0.0496851
ENSG00000223119	3.6907	0.162496	0.0494217
ENSG00000228162	3.0271	0.203824	0.0493587
ENSG00000121769	8.27877	0.214077	0.0493442
ENSG00000260381	6.07088	0.175647	0.0493442
ENSG00000233916	4.0126	0.161826	0.0493442
ENSG00000133687	2.60564	6.99767	0.0493442
ENSG00000116690	3.23515	0.679955	0.0493317
ENSG00000261738	11.9226	0.193511	0.0492644
ENSG00000249306	10.1944	0.209309	0.0492467
ENSG00000157087	5.04264	0.286904	0.048959
ENSG00000236064	7.22787	0.183211	0.0489253
ENSG00000171160	3.1506	0.250119	0.048925
ENSG00000174945	2.08219	0.619608	0.0486894
ENSG00000250033	5.60481	0.166495	0.0486843
ENSG00000179428	4.01894	0.163706	0.0485971
ENSG00000267745	2.0657	0.80652	0.0484985
ENSG00000253434	8.62148	0.178929	0.0482896
ENSG00000276924	3.98746	7.37983	0.0482896
ENSG00000249776	7.78786	0.199577	0.0482125
ENSG00000184545	2.37668	1.21366	0.0481941
ENSG00000178795	6.55578	0.193838	0.0481907
ENSG00000228430	4.45175	0.252473	0.0481726
ENSG00000240869	4.52392	0.244031	0.0481637
ENSG00000260366	4.18377	0.163212	0.0481441
ENSG00000226979	2.04863	0.41999	0.0481441
ENSG00000149488	12.069	0.191038	0.0481441
ENSG00000254138	0.42629	0.412249	0.0480216
ENSG00000249815	5.25734	0.234921	0.0478562
ENSG00000268222	3.15078	0.269573	0.0478562
ENSG00000007866	5.33756	0.183536	0.0478363
ENSG00000168994	2.10743	0.905941	0.0476295
ENSG00000103175	5.68785	0.302538	0.0475998
ENSG00000234238	3.67915	0.286728	0.0474704
ENSG00000254035	5.1868	0.162283	0.0474463
ENSG00000230576	0.395624	0.147876	0.0473299
ENSG00000166450	4.82262	0.247361	0.0471931
ENSG00000141639	8.7921	0.18248	0.0471432
ENSG00000257252	2.01142	0.530712	0.0471015
ENSG00000269956	3.11356	0.284534	0.0470649
ENSG00000240720	3.40015	0.201155	0.0470649
ENSG00000255650	4.81905	0.165157	0.047003
ENSG00000103316	3.2044	0.261229	0.0468637
ENSG00000229313	4.27021	0.225703	0.046821
ENSG00000206192	0.413877	0.263231	0.0468058
ENSG00000105357	6.32783	0.258294	0.0466202
ENSG00000236618	2.76183	0.295869	0.0466202
ENSG00000215203	6.64752	0.197883	0.0465562
ENSG00000231412	2.91658	0.635797	0.046527
ENSG00000088986	2.13785	16.3724	0.0463415
ENSG00000171004	7.68031	0.214205	0.0463415
ENSG00000112667	2.30902	0.656169	0.046146
ENSG00000243055	2.35719	0.765605	0.0460501
ENSG00000274827	2.25477	0.307676	0.0459786
ENSG00000268618	0.330347	0.168998	0.0459117
ENSG00000224631	2.84519	0.352066	0.0458592
ENSG00000248769	2.69554	0.476582	0.045841
ENSG00000226051	6.36324	0.195213	0.0456395
ENSG00000146205	0.284017	0.176918	0.0455976
ENSG00000121101	2.12468	1.20971	0.0455429
ENSG00000108242	13.2502	0.182286	0.0455312
ENSG00000102287	3.81854	0.199036	0.0455268
ENSG00000225422	2.56528	0.245173	0.0454931
ENSG00000188747	0.468653	0.210494	0.0454022
ENSG00000185834	2.11075	0.770079	0.0453211
ENSG00000236052	7.71282	0.173346	0.0453211
ENSG00000207308	0.40637	0.195255	0.0452689
ENSG00000175497	2.96858	0.59718	0.045215
ENSG00000269793	3.74198	0.21215	0.045208
ENSG00000250436	14.5703	0.19056	0.0451619
ENSG00000250066	14.008	0.189396	0.0450448
ENSG00000131080	4.02638	0.258271	0.0450435
ENSG00000211785	0.462803	0.321474	0.0449859
ENSG00000196739	4.58151	0.231406	0.0449572
ENSG00000227297	4.55648	0.204658	0.0449572
ENSG00000251504	4.82889	0.197835	0.0449188
ENSG00000233994	2.26706	0.303248	0.0448393
ENSG00000256540	5.54656	0.166573	0.0447051
ENSG00000152092	9.78603	0.214885	0.0446011
ENSG00000224689	10.2237	0.23081	0.0445681
ENSG00000264515	9.7862	0.267831	0.0445347
ENSG00000164647	7.57419	0.213791	0.0444384
ENSG00000241155	2.84377	0.314287	0.0443922
ENSG00000250064	6.28286	0.176596	0.0443334
ENSG00000188488	7.99222	0.173509	0.0443215
ENSG00000268388	7.03065	0.172042	0.0443163
ENSG00000184949	3.59238	0.210256	0.0442622
ENSG00000267711	2.43406	0.439208	0.0441533
ENSG00000229869	3.45594	0.22883	0.0441533
ENSG00000106823	4.6647	0.267729	0.0441254
ENSG00000158486	3.88949	0.245222	0.0440897
ENSG00000172799	5.13735	0.197281	0.0440897
ENSG00000095970	4.03696	0.203662	0.0440897
ENSG00000133169	3.88114	0.497828	0.0440897
ENSG00000162706	5.01741	0.163316	0.0439345
ENSG00000197272	2.03862	0.764821	0.0438331
ENSG00000166111	7.31522	0.193747	0.0438331
ENSG00000267750	0.430541	0.349196	0.043763
ENSG00000220412	7.35146	0.284793	0.043724
ENSG00000198739	8.49234	0.181057	0.0436464
ENSG00000225873	2.11149	1.313	0.0436396
ENSG00000215580	0.283218	0.6862	0.0435562
ENSG00000214866	5.02859	0.174633	0.0435142
ENSG00000185483	2.48614	3.06971	0.0434802
ENSG00000228839	2.42255	7.87758	0.0434417
ENSG00000173698	4.30176	0.240867	0.0434363
ENSG00000128342	4.49584	0.262046	0.0434335
ENSG00000170381	4.88506	0.230095	0.0434212
ENSG00000070193	7.29304	0.178195	0.0434212
ENSG00000138061	2.34158	14.5382	0.0433584
ENSG00000203601	5.13025	0.226365	0.0433584
ENSG00000166391	14.7003	0.188327	0.0433584
ENSG00000166341	2.48989	0.546456	0.0433584
ENSG00000141434	2.98111	0.228073	0.0433549
ENSG00000236565	2.12331	0.390601	0.0430842
ENSG00000226113	7.10665	0.173841	0.0429835
ENSG00000214814	3.82436	0.265204	0.0429725
ENSG00000154997	3.6935	0.17707	0.0429616
ENSG00000255171	9.47256	0.172977	0.0429616
ENSG00000250426	4.36627	0.162315	0.0429448
ENSG00000215267	2.37022	0.495547	0.042798
ENSG00000259347	4.10128	0.213195	0.0426669
ENSG00000227145	2.48289	0.355708	0.0425615
ENSG00000159261	5.53951	0.211675	0.0425462
ENSG00000251576	4.73587	0.165307	0.0425438
ENSG00000104369	3.52212	0.218444	0.0425149
ENSG00000275016	12.6699	0.189677	0.0425149
ENSG00000261889	4.27896	0.179347	0.0425149
ENSG00000211599	0.391182	0.270823	0.0425149
ENSG00000245598	6.17248	0.171346	0.0424408
ENSG00000253901	4.60597	0.267816	0.042413
ENSG00000232133	2.4545	0.301127	0.0423968
ENSG00000187889	9.73147	0.193482	0.0421699
ENSG00000279877	7.09598	0.250476	0.0421477
ENSG00000277737	3.94168	0.159748	0.0421068
ENSG00000162374	4.73496	0.267762	0.041895
ENSG00000229981	6.0501	0.247403	0.0418207
ENSG00000234998	2.93762	0.428212	0.0417481
ENSG00000204250	6.58668	0.174137	0.0416645
ENSG00000236700	3.56218	0.222436	0.0416083
ENSG00000224187	7.06871	0.246168	0.0416083
ENSG00000183470	10.8374	0.195137	0.041593
ENSG00000174145	6.09679	0.18664	0.0415186
ENSG00000225093	4.78699	0.163926	0.041443
ENSG00000155754	3.7392	0.250546	0.0413917
ENSG00000159231	3.04402	0.291201	0.041344
ENSG00000244300	2.91961	0.36566	0.041051
ENSG00000178464	2.40292	0.447652	0.041001
ENSG00000255248	8.27369	0.266495	0.0409917
ENSG00000140873	7.91265	0.181414	0.0409126
ENSG00000140104	3.21712	0.244409	0.0409018
ENSG00000241732	2.1591	0.696432	0.0408971
ENSG00000259349	2.63536	0.27874	0.0408971
ENSG00000237742	5.37878	0.208895	0.0407478
ENSG00000250546	7.37784	0.270811	0.0407433
ENSG00000181626	5.30739	0.182928	0.0407433
ENSG00000273319	2.72637	0.22866	0.0406399
ENSG00000279311	3.54385	0.214478	0.0405977
ENSG00000230310	4.60716	0.161918	0.0403146
ENSG00000107736	2.03155	9.19079	0.0402864
ENSG00000244573	4.4141	0.175407	0.040216
ENSG00000174740	7.75038	0.173057	0.0401744
ENSG00000228695	2.99116	0.540565	0.0401744
ENSG00000116096	4.3329	0.317581	0.0401457
ENSG00000253658	7.90344	0.194564	0.0401457
ENSG00000228624	2.19984	0.443316	0.040116
ENSG00000214110	4.52911	0.237446	0.040116
ENSG00000277991	3.07164	0.219169	0.0400797
ENSG00000146216	4.75285	0.165148	0.0399215
ENSG00000256813	0.28681	0.191708	0.039868
ENSG00000183784	2.36646	0.293174	0.0398614
ENSG00000169218	17.4421	0.203399	0.0398614
ENSG00000260714	3.41725	0.215737	0.0398441
ENSG00000273192	0.406228	0.193997	0.0397301
ENSG00000181023	3.94788	0.167349	0.0397214
ENSG00000277013	6.54502	0.164559	0.039715
ENSG00000230373	2.18115	0.434028	0.0396586
ENSG00000199396	3.64344	0.320632	0.0395855
ENSG00000160113	4.04593	0.250602	0.0393796
ENSG00000229769	0.296479	0.161643	0.0393217
ENSG00000173727	2.34259	0.531094	0.0393146
ENSG00000237647	4.73251	0.238413	0.0392933
ENSG00000275239	4.10563	0.17595	0.039267
ENSG00000132763	2.67802	0.876909	0.0391309
ENSG00000196109	16.9149	0.237049	0.0390798
ENSG00000120820	2.96963	0.267922	0.0390126
ENSG00000144476	2.93469	0.389069	0.0389521
ENSG00000184226	2.01869	14.5144	0.0389369
ENSG00000233786	0.453647	0.310398	0.0388755
ENSG00000128512	2.20849	97.2106	0.0388484
ENSG00000253931	6.88068	0.197518	0.038807
ENSG00000119547	16.1063	0.268817	0.0387503
ENSG00000226320	2.62887	0.860819	0.0387401
ENSG00000182541	2.11782	91.0983	0.0386322
ENSG00000169894	12.3198	0.185593	0.0386322
ENSG00000179041	2.1388	0.650289	0.0384627
ENSG00000239268	11.88	0.24367	0.0384591
ENSG00000040731	8.70154	0.177523	0.0384591
ENSG00000224367	3.54366	0.327066	0.038397
ENSG00000254133	3.89459	0.178594	0.0383322
ENSG00000172461	9.20736	0.179842	0.0383322
ENSG00000185272	2.17712	0.545368	0.0382528
ENSG00000196600	7.3997	0.171066	0.0381789
ENSG00000264083	3.18297	0.20242	0.0381658
ENSG00000249464	4.80593	0.277262	0.0380704
ENSG00000273345	5.19283	0.182519	0.0380197
ENSG00000226790	2.29894	0.313356	0.0380039
ENSG00000164402	2.06163	1.01595	0.0379186
ENSG00000275562	4.4436	0.166127	0.0377661
ENSG00000111728	0.420775	5.60718	0.0377661
ENSG00000251309	2.77846	0.47793	0.0377153
ENSG00000258766	7.38174	0.206	0.0376295
ENSG00000086991	7.45418	0.211993	0.0375247
ENSG00000274276	2.94082	0.335278	0.0375207
ENSG00000151067	2.59131	0.512861	0.037417
ENSG00000244067	83.5874	0.599183	0.0372465
ENSG00000242593	13.2924	0.215033	0.0371567
ENSG00000231689	4.716	0.279121	0.0371407
ENSG00000186431	2.17161	16.3236	0.0371407
ENSG00000181234	7.47623	0.303609	0.0370388
ENSG00000163121	6.35475	0.188333	0.0369853
ENSG00000231171	10.5475	0.205198	0.0368087
ENSG00000179862	2.50391	0.358618	0.0367934
ENSG00000278047	4.29544	7.43182	0.0367242
ENSG00000163630	12.6797	0.262595	0.0366715
ENSG00000250095	6.88085	0.177547	0.0366515
ENSG00000278869	2.11984	0.440941	0.036492
ENSG00000122787	10.6071	0.291356	0.036492
ENSG00000140939	2.73138	0.30198	0.0363652
ENSG00000169255	2.1729	0.531577	0.0362303
ENSG00000277971	0.375031	0.182334	0.0361913
ENSG00000140398	2.54457	0.41687	0.0361301
ENSG00000076826	6.54738	0.192869	0.0360955
ENSG00000258082	3.19147	0.555599	0.0360896
ENSG00000257743	2.53985	7.03075	0.0360463
ENSG00000122574	7.67336	0.200001	0.0360463
ENSG00000113790	2.23724	0.766753	0.0360305
ENSG00000215866	4.16811	0.165105	0.0359425
ENSG00000254235	10.5739	0.181802	0.0358972
ENSG00000143552	2.26617	0.615304	0.0357877
ENSG00000261115	2.33353	1.12417	0.0356637
ENSG00000172638	2.41363	0.379565	0.0356637
ENSG00000162396	2.99027	0.360066	0.0356637
ENSG00000258081	7.83268	0.210477	0.0356374
ENSG00000270755	3.7929	0.16357	0.03563
ENSG00000224159	4.12189	0.204311	0.0355458
ENSG00000267293	3.11783	0.232361	0.0354483
ENSG00000231256	3.83126	0.245847	0.035444
ENSG00000166670	10.2094	0.181667	0.035444
ENSG00000232451	6.5554	0.198295	0.035444
ENSG00000171227	8.20487	0.275813	0.035284
ENSG00000069482	5.86146	0.17154	0.0351949
ENSG00000275431	9.1808	0.269497	0.0351746
ENSG00000115109	2.18123	3.93389	0.0351682
ENSG00000251620	8.5305	0.175685	0.0351588
ENSG00000271522	5.10702	0.170859	0.0350709
ENSG00000234173	6.45108	0.20954	0.0349387
ENSG00000234840	10.6285	0.22417	0.0349387
ENSG00000170860	2.13936	12.4999	0.0349375
ENSG00000226918	0.351472	0.200104	0.0346869
ENSG00000165194	9.07505	0.184763	0.0345047
ENSG00000259418	0.322989	0.25199	0.0345026
ENSG00000163734	3.82351	0.390554	0.0345026
ENSG00000238201	0.385663	0.377904	0.0344445
ENSG00000112782	2.02207	1.6182	0.034409
ENSG00000165633	4.02223	0.260675	0.034357
ENSG00000100170	9.17645	0.178847	0.0343482
ENSG00000270987	0.353232	0.154239	0.0343049
ENSG00000274736	0.236943	0.270132	0.0342243
ENSG00000148513	7.48636	0.173064	0.0341895
ENSG00000154975	5.89778	0.265261	0.0341259
ENSG00000117501	10.4143	0.180557	0.0340655
ENSG00000170485	2.64755	0.601367	0.0340587
ENSG00000189171	3.56729	0.230529	0.0338862
ENSG00000108961	2.00463	0.673295	0.0338353
ENSG00000010310	0.495389	0.480959	0.0338149
ENSG00000101680	8.82423	0.173049	0.033742
ENSG00000113805	6.2089	0.214862	0.0334181
ENSG00000179242	3.69143	0.392721	0.0334181
ENSG00000272583	0.388686	0.182814	0.0334181
ENSG00000257239	0.373839	0.273358	0.0334181
ENSG00000236111	5.44825	0.169491	0.0333528
ENSG00000274911	3.40337	0.222534	0.0333249
ENSG00000145863	7.42135	0.197225	0.0333213
ENSG00000121068	11.9412	0.181665	0.0332653
ENSG00000262533	4.49194	0.176781	0.0332653
ENSG00000246526	0.464376	0.331182	0.0332258
ENSG00000224666	4.31008	0.356597	0.0332257
ENSG00000113296	0.493765	0.611323	0.0332072
ENSG00000237567	0.371236	0.254362	0.0331691
ENSG00000259201	3.05413	0.279809	0.0331294
ENSG00000211662	0.393115	0.698161	0.0327722
ENSG00000249352	21.627	0.220891	0.0327435
ENSG00000159450	4.88974	0.227167	0.0327435
ENSG00000148671	9.74342	0.204577	0.0326575
ENSG00000225573	5.30067	0.167399	0.0325882
ENSG00000203801	3.4161	0.329216	0.0325269
ENSG00000279762	3.95305	0.164143	0.0323914
ENSG00000167910	6.09484	0.190655	0.0323685
ENSG00000111816	3.09441	0.456894	0.0323587
ENSG00000081479	4.50525	0.253271	0.0322693
ENSG00000168140	4.34524	0.21721	0.0322527
ENSG00000224067	4.7636	0.205751	0.0321883
ENSG00000214313	34.4925	0.35641	0.0321804
ENSG00000137809	4.42578	0.24376	0.0321632
ENSG00000021645	2.9054	0.916754	0.0320194
ENSG00000211648	0.44721	1.59187	0.0319898
ENSG00000256238	4.42224	0.165852	0.0319731
ENSG00000251170	8.1775	0.202071	0.0319609
ENSG00000170486	0.348894	0.308361	0.0317186
ENSG00000211784	0.351378	0.223975	0.0316572
ENSG00000119699	2.28897	0.607048	0.0315909
ENSG00000133661	0.33623	0.181214	0.0315497
ENSG00000260303	6.20863	0.178383	0.0315455
ENSG00000233431	3.18925	1.11219	0.0315011
ENSG00000187772	6.07111	0.171925	0.0313928
ENSG00000261742	9.09611	0.21386	0.0313787
ENSG00000237136	4.82845	0.195851	0.0312324
ENSG00000046604	7.03187	0.587802	0.0311736
ENSG00000173546	7.25212	0.171024	0.0310958
ENSG00000178568	3.587	0.476921	0.0310597
ENSG00000277767	3.36785	0.240841	0.0310093
ENSG00000231039	2.46879	0.384403	0.0310093
ENSG00000063660	3.77504	0.268824	0.031004
ENSG00000203883	7.28779	0.168781	0.0309942
ENSG00000253379	6.29012	0.198889	0.0309085
ENSG00000233214	4.25055	0.23081	0.0309085
ENSG00000148948	2.84153	0.88361	0.0309067
ENSG00000215146	2.80638	0.547017	0.0308531
ENSG00000242759	2.69957	0.302008	0.0308531
ENSG00000084636	8.41436	0.172478	0.0308396
ENSG00000125266	2.37643	0.731809	0.0308182
ENSG00000164588	4.89405	0.273491	0.0308146
ENSG00000225457	5.57742	0.171504	0.0307489
ENSG00000129009	17.022	0.197928	0.0305396
ENSG00000183801	6.41496	0.235808	0.0304392
ENSG00000176153	8.19363	0.203981	0.0303969
ENSG00000029993	2.32181	2.85569	0.0303138
ENSG00000137834	3.38417	0.609137	0.0302705
ENSG00000156966	2.62689	1.08573	0.030248
ENSG00000166862	28.086	0.269671	0.0302098
ENSG00000236373	12.7934	0.186025	0.0301835
ENSG00000184937	11.7562	0.18496	0.0301745
ENSG00000130201	4.39227	0.238493	0.0301745
ENSG00000258150	0.355607	0.151139	0.0301745
ENSG00000277300	0.46446	0.332982	0.0301663
ENSG00000235848	2.93668	0.84341	0.030082
ENSG00000150893	9.71727	0.180219	0.0300776
ENSG00000150594	0.365895	0.245601	0.0299743
ENSG00000186732	13.0163	0.187029	0.0299529
ENSG00000002745	3.37414	0.350294	0.0299106
ENSG00000107130	3.47786	0.330213	0.0298134
ENSG00000276911	8.89697	0.2155	0.0298134
ENSG00000160883	2.12111	13.2573	0.0297086
ENSG00000123545	2.29655	1.57592	0.0296783
ENSG00000167554	2.6372	0.362352	0.0296123
ENSG00000224789	2.6975	8.52909	0.0296123
ENSG00000277494	6.29261	0.168642	0.0296123
ENSG00000198542	6.61923	0.269173	0.0296098
ENSG00000248550	5.68335	0.249053	0.0296041
ENSG00000186193	2.61264	0.618875	0.0294865
ENSG00000204193	4.8526	0.164929	0.0294078
ENSG00000060709	7.53692	0.198861	0.0294078
ENSG00000125631	2.5848	0.285596	0.029246
ENSG00000272102	0.380103	0.202959	0.0291811
ENSG00000238072	7.66798	0.217878	0.0291619
ENSG00000170615	2.34599	0.339884	0.0291086
ENSG00000169783	7.64261	0.197218	0.0289861
ENSG00000230013	7.40044	0.22386	0.0289861
ENSG00000211973	0.39547	0.718785	0.0289039
ENSG00000148344	4.52325	0.43817	0.0287699
ENSG00000087303	2.91833	0.450192	0.0286933
ENSG00000113578	11.0298	0.206689	0.0286536
ENSG00000145911	2.70803	0.359587	0.028585
ENSG00000242641	9.9197	0.187829	0.028526
ENSG00000253720	3.17325	0.244998	0.0284742
ENSG00000231185	5.27562	0.254213	0.028404
ENSG00000230204	3.59926	0.160463	0.028404
ENSG00000254333	4.04944	0.219866	0.0282615
ENSG00000249526	2.36991	0.427743	0.0282375
ENSG00000086696	7.80989	0.249027	0.0282294
ENSG00000258955	4.52638	0.164311	0.0281873
ENSG00000213088	7.48781	0.177754	0.0281764
ENSG00000186907	0.296355	0.184972	0.0281695
ENSG00000226829	14.5619	0.189954	0.0281304
ENSG00000135678	2.17172	2.22046	0.0280416
ENSG00000167600	0.434146	0.385373	0.0280125
ENSG00000103852	2.3486	0.840436	0.0279478
ENSG00000249835	0.405149	0.979801	0.0278426
ENSG00000259635	0.496326	0.546362	0.0278215
ENSG00000155719	5.42047	0.34202	0.0277888
ENSG00000226982	0.278194	0.150181	0.0277822
ENSG00000279208	0.421383	0.271938	0.0277082
ENSG00000250771	2.33107	2.32266	0.0277004
ENSG00000169627	2.3529	0.779727	0.0275745
ENSG00000164089	37.49	0.285061	0.0275011
ENSG00000109610	8.9421	0.170453	0.02748
ENSG00000005102	4.61431	0.331515	0.0274784
ENSG00000164270	2.40345	0.533026	0.0273803
ENSG00000257271	4.7809	0.319661	0.0273505
ENSG00000248973	4.72028	0.254757	0.0273275
ENSG00000232618	2.63561	0.844554	0.0272556
ENSG00000184999	6.10975	0.329469	0.027243
ENSG00000267288	3.36853	0.235063	0.027243
ENSG00000235027	3.93155	0.215513	0.0270154
ENSG00000173705	3.14232	0.384223	0.0270138
ENSG00000235288	2.37431	0.411913	0.0269812
ENSG00000105419	6.11991	0.206843	0.0269277
ENSG00000169402	2.79081	0.242688	0.0269246
ENSG00000103449	13.6186	0.185663	0.0267612
ENSG00000138115	14.6808	0.552968	0.0267424
ENSG00000157890	6.24585	0.249417	0.0267374
ENSG00000233358	8.47857	0.229756	0.0267374
ENSG00000130702	2.60748	0.38011	0.0267091
ENSG00000233928	10.3229	0.180784	0.0266567
ENSG00000185664	3.99443	0.222318	0.0266174
ENSG00000234452	4.41649	0.16438	0.0266174
ENSG00000114993	3.02892	0.269747	0.0266127
ENSG00000165899	7.57859	0.258009	0.0265771
ENSG00000064300	4.50909	0.260233	0.0264299
ENSG00000229876	7.67574	0.182262	0.0263554
ENSG00000255388	10.5327	0.186743	0.0263551
ENSG00000237470	5.88256	0.168817	0.0262945
ENSG00000166569	6.4737	0.177084	0.0262523
ENSG00000106688	2.60538	0.387249	0.0261695
ENSG00000100065	8.02987	0.24131	0.0261695
ENSG00000135100	6.21055	0.172827	0.0261695
ENSG00000197520	2.0007	0.68849	0.0261315
ENSG00000137757	2.407	8.10936	0.0261192
ENSG00000147883	2.03371	0.810455	0.0258847
ENSG00000153930	4.26254	0.353382	0.025838
ENSG00000163689	2.02725	0.565075	0.0258283
ENSG00000273055	3.76319	0.19116	0.0257277
ENSG00000037280	3.13489	0.491248	0.0257277
ENSG00000147724	9.65171	0.229458	0.0257131
ENSG00000164904	3.44749	0.618605	0.0257
ENSG00000103460	13.5587	0.194531	0.0257
ENSG00000154646	7.17479	0.223848	0.0256264
ENSG00000280194	4.68842	0.686122	0.0255935
ENSG00000182636	6.47258	0.238864	0.0255257
ENSG00000132522	2.61104	0.440859	0.0254812
ENSG00000230943	3.34484	0.371865	0.0254751
ENSG00000255102	3.08203	0.296753	0.0254709
ENSG00000141552	2.3781	0.880052	0.0254709
ENSG00000101746	6.35591	0.233217	0.0254592
ENSG00000168754	3.99258	0.307818	0.0253675
ENSG00000116544	2.97168	0.26238	0.0253463
ENSG00000204740	3.81843	0.409971	0.0253395
ENSG00000226237	6.14624	0.200665	0.0252883
ENSG00000213373	3.5557	0.367135	0.0252155
ENSG00000234380	4.3857	0.185873	0.0251777
ENSG00000237813	8.43514	0.229186	0.0250401
ENSG00000224957	2.85774	0.412139	0.0249711
ENSG00000136383	2.10279	0.951687	0.0249711
ENSG00000100350	2.64393	0.619141	0.0249397
ENSG00000029153	2.03528	3.52261	0.0247876
ENSG00000269043	4.81567	0.165066	0.0247876
ENSG00000227160	8.41607	0.180724	0.0246632
ENSG00000228063	0.453312	0.371813	0.0246122
ENSG00000157927	4.0706	0.18911	0.0245411
ENSG00000161835	2.03982	1.48398	0.0244383
ENSG00000105997	4.09383	0.203455	0.0243604
ENSG00000153233	6.87662	0.227335	0.0243499
ENSG00000197826	2.45971	0.718763	0.0243499
ENSG00000255496	5.42224	0.201383	0.0243367
ENSG00000263766	2.25133	3.53803	0.0243043
ENSG00000260196	3.6678	0.245605	0.0242946
ENSG00000134755	0.453308	8.70548	0.0242392
ENSG00000185985	5.75252	0.173498	0.0241197
ENSG00000164047	0.467722	0.715827	0.0240927
ENSG00000229983	3.56536	0.240626	0.0239523
ENSG00000164418	6.05291	0.29595	0.0239005
ENSG00000259724	6.53013	0.173874	0.0238307
ENSG00000257060	5.24185	0.249378	0.0237845
ENSG00000227017	6.74959	0.177761	0.0237422
ENSG00000278948	2.26554	0.463283	0.0237422
ENSG00000008118	5.68981	0.174982	0.0237422
ENSG00000253673	6.25029	0.16828	0.0237385
ENSG00000105137	13.1735	0.190751	0.0236931
ENSG00000224093	0.403608	0.205877	0.0236436
ENSG00000250049	6.69457	0.27689	0.0235872
ENSG00000144962	12.7031	0.214817	0.0235719
ENSG00000253661	10.9271	0.191979	0.0235719
ENSG00000232599	5.21763	0.171789	0.0235137
ENSG00000144852	13.8736	0.259195	0.0235137
ENSG00000273071	2.06813	0.78541	0.0235137
ENSG00000114757	8.57564	0.228379	0.0234931
ENSG00000163075	9.27026	0.174102	0.0234797
ENSG00000159335	2.04181	9.38774	0.0234654
ENSG00000139915	5.48646	0.356081	0.0234399
ENSG00000207286	0.33399	0.144273	0.0233197
ENSG00000129295	2.05795	2.12995	0.0232193
ENSG00000253210	2.09959	1.25835	0.0231809
ENSG00000160963	12.1945	0.190933	0.023175
ENSG00000187391	2.12984	1.32659	0.0230616
ENSG00000211660	0.351024	0.284321	0.0230536
ENSG00000258938	2.58624	0.243792	0.0230106
ENSG00000198208	3.01327	0.344061	0.0228907
ENSG00000224137	2.79386	0.595411	0.0228701
ENSG00000231246	0.454879	0.642229	0.0228604
ENSG00000276736	4.92789	39.9738	0.0228313
ENSG00000212769	3.13099	0.2657	0.0228065
ENSG00000181649	4.55669	0.251455	0.022756
ENSG00000280027	0.355494	0.320255	0.022756
ENSG00000180777	7.70363	0.172321	0.0227354
ENSG00000203685	4.53688	0.21797	0.0226887
ENSG00000181045	2.22109	1.61595	0.0226887
ENSG00000267098	11.9347	0.210565	0.0226393
ENSG00000256995	2.2107	0.586085	0.0225668
ENSG00000114737	2.00199	3.31914	0.0225668
ENSG00000154415	7.10425	0.174211	0.0225502
ENSG00000148848	0.496391	0.975217	0.022538
ENSG00000239569	2.16756	0.287611	0.0225317
ENSG00000239906	2.7356	0.765614	0.0225209
ENSG00000144642	2.45508	3.44886	0.0225194
ENSG00000101890	5.64468	0.215402	0.0225189
ENSG00000175311	14.6406	0.209244	0.0223502
ENSG00000273079	7.31464	0.251317	0.0223188
ENSG00000213104	3.17897	0.261894	0.0223188
ENSG00000189129	5.52106	0.168453	0.0223188
ENSG00000247131	4.82046	0.190582	0.0221269
ENSG00000279183	4.69572	0.18576	0.0221269
ENSG00000213934	0.256701	0.152116	0.022116
ENSG00000124145	2.41683	1.1446	0.0220178
ENSG00000144891	15.3646	0.226191	0.0219483
ENSG00000167617	9.6506	0.175327	0.0219196
ENSG00000185250	2.47979	0.322792	0.0218598
ENSG00000134962	21.2738	0.216798	0.0218264
ENSG00000231718	7.66293	0.215967	0.0217682
ENSG00000274461	0.349642	0.146026	0.0217091
ENSG00000259742	0.349641	0.145916	0.0217091
ENSG00000132881	2.8301	0.255399	0.0216148
ENSG00000276500	2.52299	0.54708	0.0216108
ENSG00000257704	2.44471	0.320505	0.0215836
ENSG00000162551	2.55682	44.2502	0.0215646
ENSG00000230149	4.93453	0.165387	0.0215595
ENSG00000245768	3.12695	0.332446	0.0215595
ENSG00000139865	12.2601	0.31769	0.0214879
ENSG00000100197	4.39918	0.195282	0.0214008
ENSG00000235237	0.463401	0.320799	0.0213644
ENSG00000211786	0.39322	0.215618	0.0212983
ENSG00000173376	6.01215	0.211828	0.0212983
ENSG00000113494	0.412871	0.768847	0.0212585
ENSG00000070729	5.1485	0.277735	0.0212543
ENSG00000197467	0.225681	0.347053	0.0212118
ENSG00000136026	2.0746	14.258	0.0211915
ENSG00000074219	4.55485	0.276031	0.0211915
ENSG00000250189	0.273521	0.190661	0.0211485
ENSG00000165868	10.3211	0.199588	0.0210328
ENSG00000141314	5.02102	0.325936	0.021004
ENSG00000267325	4.55144	0.231458	0.0209878
ENSG00000115129	2.02913	0.779975	0.0209614
ENSG00000279602	2.853	0.937325	0.0209415
ENSG00000159208	6.54504	0.200666	0.0209301
ENSG00000080031	5.25514	0.259973	0.020916
ENSG00000279719	10.3011	0.268919	0.0208827
ENSG00000204396	2.7673	0.251897	0.0208827
ENSG00000011347	12.7623	0.189126	0.0208827
ENSG00000265967	0.407999	0.177305	0.020866
ENSG00000231772	4.71652	0.30061	0.0208423
ENSG00000196620	22.5412	1.64392	0.0208055
ENSG00000115641	2.26211	0.794167	0.0207825
ENSG00000171189	4.20689	0.381682	0.0207789
ENSG00000259345	2.67711	1.06684	0.0207362
ENSG00000236304	0.417052	1.91535	0.0207158
ENSG00000180758	2.19161	0.623024	0.0206282
ENSG00000136457	0.337417	0.156176	0.0205432
ENSG00000248515	10.1987	0.234116	0.0205394
ENSG00000134716	8.09432	0.395257	0.0205324
ENSG00000184305	2.23748	11.2703	0.020486
ENSG00000227564	10.1918	0.181474	0.0204112
ENSG00000107537	2.07246	1.58643	0.0204003
ENSG00000160145	2.57039	1.87462	0.0203986
ENSG00000110799	2.71853	1.27359	0.0201385
ENSG00000256615	6.54815	0.173585	0.0200329
ENSG00000106991	2.41994	2.54554	0.0199812
ENSG00000126458	2.4574	1.23562	0.0199741
ENSG00000237975	2.30607	0.677977	0.0199552
ENSG00000180061	2.12976	0.766126	0.0199298
ENSG00000254554	3.20927	0.232105	0.019921
ENSG00000171877	4.03665	0.281183	0.0199073
ENSG00000276953	0.38288	0.217704	0.0199073
ENSG00000144063	5.79508	0.369256	0.0198584
ENSG00000242522	3.77835	0.160971	0.0198476
ENSG00000229944	2.2142	0.351995	0.019788
ENSG00000228804	2.59683	0.841669	0.0197684
ENSG00000278962	0.41992	0.276854	0.019739
ENSG00000228566	6.0668	0.297287	0.0196937
ENSG00000125845	5.18258	0.459954	0.0196937
ENSG00000113389	3.16422	0.446286	0.0196758
ENSG00000266397	3.68465	0.323268	0.0196758
ENSG00000117791	8.32237	0.470016	0.0196758
ENSG00000126218	18.4012	0.209953	0.0196104
ENSG00000049540	12.7376	0.187262	0.0196051
ENSG00000138685	3.47387	0.632021	0.0196051
ENSG00000105538	7.1068	0.275411	0.0195785
ENSG00000105976	3.45585	0.625166	0.0195729
ENSG00000065609	14.2625	0.193752	0.0195328
ENSG00000111678	2.38036	1.59053	0.019459
ENSG00000271736	0.399232	0.939846	0.019459
ENSG00000119865	4.1749	0.330419	0.019459
ENSG00000253891	3.50238	0.319492	0.0194112
ENSG00000215196	3.07006	2.71061	0.0194112
ENSG00000128591	9.72176	0.177409	0.0194054
ENSG00000253047	4.45866	0.202549	0.0193574
ENSG00000165548	0.403926	0.270632	0.0193426
ENSG00000172803	2.32032	1.42092	0.0193426
ENSG00000109814	2.25044	3.25421	0.0191874
ENSG00000199270	4.52759	0.321687	0.0191185
ENSG00000173077	3.36881	0.294378	0.0189775
ENSG00000267313	8.73267	0.202417	0.0189145
ENSG00000223972	0.36816	0.277208	0.0189059
ENSG00000099937	11.2508	0.262947	0.018801
ENSG00000184347	7.29761	0.326935	0.0187882
ENSG00000271850	9.29461	0.22897	0.018758
ENSG00000162461	3.52976	0.231401	0.0187139
ENSG00000253954	2.42574	0.32192	0.0187009
ENSG00000088367	3.53985	0.31313	0.018653
ENSG00000161031	5.94253	0.186822	0.018646
ENSG00000137727	4.03607	0.366081	0.0186236
ENSG00000151632	3.4324	0.66529	0.0185721
ENSG00000152487	3.94968	0.413388	0.0185596
ENSG00000186522	2.8231	1.78952	0.0185512
ENSG00000223783	6.12271	0.202127	0.0185512
ENSG00000223466	0.324984	0.186751	0.0185403
ENSG00000227303	8.23468	0.193167	0.0183902
ENSG00000235724	2.33132	0.600288	0.01836
ENSG00000125046	3.61173	0.250642	0.0183503
ENSG00000198363	2.22653	68.0327	0.0183062
ENSG00000106278	11.9565	0.187754	0.0182691
ENSG00000115226	13.8296	0.189767	0.0181687
ENSG00000236256	2.25099	0.536136	0.0181665
ENSG00000269067	10.6657	0.18071	0.0180683
ENSG00000197934	10.5602	0.18474	0.0180302
ENSG00000165495	5.04722	0.310524	0.0180157
ENSG00000107949	2.02956	11.5966	0.0179625
ENSG00000241294	0.369646	0.615843	0.0179405
ENSG00000188130	4.25569	0.32351	0.0179405
ENSG00000132204	0.412438	0.483228	0.0178976
ENSG00000157423	4.85021	0.318036	0.0178211
ENSG00000154080	9.54396	0.246006	0.0178176
ENSG00000169715	4.17355	0.933761	0.0177564
ENSG00000276422	0.316693	0.163455	0.0176247
ENSG00000186777	7.26607	0.181689	0.0176242
ENSG00000088899	2.98552	0.580001	0.0176178
ENSG00000186487	6.64927	0.325766	0.0176178
ENSG00000253161	4.09857	0.331751	0.0176178
ENSG00000168026	2.35502	1.2832	0.0176132
ENSG00000182263	6.89125	0.46513	0.0175957
ENSG00000276778	4.04056	0.255024	0.0175914
ENSG00000164161	12.5401	0.246686	0.017439
ENSG00000172955	17.6877	0.207478	0.0173908
ENSG00000136546	6.49968	0.173883	0.0173908
ENSG00000226239	5.18956	0.23224	0.017296
ENSG00000223519	0.430562	0.355202	0.017273
ENSG00000149571	5.29831	0.322985	0.0172468
ENSG00000168070	3.27354	0.302582	0.0171982
ENSG00000112706	10.3232	0.185512	0.0171466
ENSG00000074527	3.81226	0.917255	0.0171466
ENSG00000240666	0.335545	0.225437	0.0171167
ENSG00000055957	17.2517	0.319713	0.0171167
ENSG00000234327	3.51799	0.23477	0.0170918
ENSG00000164932	6.08758	0.165888	0.0169902
ENSG00000164309	2.15301	0.876652	0.0169319
ENSG00000248173	8.20396	0.248272	0.0169319
ENSG00000124429	3.59176	0.458189	0.0169057
ENSG00000154274	2.86051	0.334116	0.0168689
ENSG00000198722	2.49106	1.68671	0.016846
ENSG00000256360	4.17406	0.179259	0.0168386
ENSG00000204301	3.99507	0.30313	0.016822
ENSG00000277324	4.7595	0.171304	0.0167942
ENSG00000181541	8.27359	0.173982	0.0167758
ENSG00000235618	2.45073	0.604145	0.0167758
ENSG00000257838	4.30914	0.224001	0.0167458
ENSG00000134363	8.86262	0.214882	0.0166936
ENSG00000165474	13.5086	0.251109	0.0165407
ENSG00000127589	3.47631	0.276388	0.0165407
ENSG00000170927	4.58345	0.319324	0.0165346
ENSG00000254858	2.4882	0.388375	0.0165195
ENSG00000013588	5.78722	0.16977	0.0165025
ENSG00000231918	6.60417	0.518409	0.0164398
ENSG00000265735	2.51461	701.308	0.0163666
ENSG00000183682	3.37137	0.355293	0.0163347
ENSG00000229613	7.83774	0.196567	0.0163215
ENSG00000091128	9.34518	0.188182	0.0163146
ENSG00000230645	9.74765	0.18248	0.0163127
ENSG00000264151	8.53245	0.202628	0.0162825
ENSG00000279631	2.80545	0.246916	0.0162403
ENSG00000174705	2.66358	1.61285	0.0162403
ENSG00000259974	28.3315	0.243262	0.0161953
ENSG00000198832	3.60617	0.309355	0.0161783
ENSG00000146555	2.39862	2.17506	0.0160857
ENSG00000248008	4.01408	0.413138	0.0160633
ENSG00000124568	20.3023	0.375387	0.0159905
ENSG00000164530	0.392652	0.188398	0.0159905
ENSG00000002746	7.28463	0.292916	0.0159885
ENSG00000127252	0.246833	0.188595	0.0159826
ENSG00000235387	10.2553	0.184566	0.0158328
ENSG00000204277	3.90445	0.25585	0.0157236
ENSG00000229021	2.35917	0.9426	0.0156585
ENSG00000099365	2.76226	0.382239	0.0156439
ENSG00000152910	8.33086	0.250572	0.0156404
ENSG00000144821	2.48214	0.463177	0.0156136
ENSG00000245105	0.486683	0.622424	0.0155539
ENSG00000213160	3.05196	1.57837	0.0155455
ENSG00000233009	6.74809	0.246893	0.0154954
ENSG00000079150	3.16013	0.400093	0.0154954
ENSG00000231409	2.13763	0.511152	0.0154645
ENSG00000116741	0.499106	39.7157	0.0154423
ENSG00000179044	4.75377	0.240083	0.0154085
ENSG00000128606	0.406018	0.240652	0.0153944
ENSG00000278030	0.417418	0.276244	0.0153328
ENSG00000254802	2.71704	0.473074	0.0153328
ENSG00000249252	2.51624	10.5195	0.0153162
ENSG00000275743	0.395637	0.204053	0.0153162
ENSG00000170743	4.084	0.250397	0.0153107
ENSG00000179277	9.91172	0.186712	0.0152874
ENSG00000253500	8.39634	0.194966	0.0151955
ENSG00000253983	4.46458	0.184445	0.0151828
ENSG00000273702	2.91703	0.315609	0.0151605
ENSG00000160161	5.40534	0.169976	0.0151383
ENSG00000124615	5.93484	0.279158	0.0151182
ENSG00000169282	3.64146	0.348418	0.0151045
ENSG00000237517	7.41622	0.181323	0.0151029
ENSG00000169083	2.76511	0.660004	0.0150884
ENSG00000183347	3.05828	1.93223	0.0150884
ENSG00000105894	9.26865	0.279504	0.0150755
ENSG00000247033	0.320174	0.149209	0.0150649
ENSG00000146233	26.1912	0.30222	0.0150505
ENSG00000146151	15.2029	0.198542	0.014997
ENSG00000105877	2.71443	0.389052	0.014997
ENSG00000236451	11.3232	0.195675	0.014997
ENSG00000223786	3.33625	0.352406	0.0149577
ENSG00000177700	2.73482	1.12256	0.0148734
ENSG00000257557	2.20794	0.488269	0.0148619
ENSG00000184076	2.00952	1.89434	0.0148374
ENSG00000180828	15.7939	0.196096	0.0147296
ENSG00000150361	9.94597	0.229056	0.0147233
ENSG00000134817	12.8384	0.18914	0.0147111
ENSG00000244116	0.439318	0.949609	0.0146931
ENSG00000234506	2.41386	1.23403	0.014646
ENSG00000255993	2.44184	0.275981	0.0146434
ENSG00000226925	6.98409	0.306848	0.0146154
ENSG00000149654	6.79803	0.176275	0.0146151
ENSG00000174332	3.1891	0.498304	0.0144603
ENSG00000023171	2.04952	12.2782	0.0144012
ENSG00000079841	7.16434	0.284928	0.0143598
ENSG00000275963	0.323432	0.168597	0.0142328
ENSG00000123561	29.4163	0.241946	0.0142226
ENSG00000169957	2.45347	0.602312	0.0141395
ENSG00000150051	8.53367	0.177716	0.014022
ENSG00000235527	2.48617	0.31641	0.0140066
ENSG00000149115	2.10462	1.1063	0.0140043
ENSG00000256706	0.3961	0.261948	0.013919
ENSG00000256742	0.471519	0.358879	0.0139012
ENSG00000234261	4.07236	0.430212	0.0138761
ENSG00000169242	4.07966	0.266419	0.0138491
ENSG00000089847	2.3035	0.406031	0.013809
ENSG00000227591	2.88384	2.34409	0.0138056
ENSG00000160593	0.470911	35.1157	0.0138035
ENSG00000068001	3.05259	0.408271	0.0138035
ENSG00000162881	0.41323	0.57079	0.0138019
ENSG00000105974	3.6814	2.75311	0.0138015
ENSG00000259255	9.25872	0.195693	0.0137752
ENSG00000240489	2.24097	0.584016	0.0137557
ENSG00000167618	3.27751	1.2064	0.0137459
ENSG00000254695	3.37314	0.421953	0.0137453
ENSG00000158125	13.5328	0.195329	0.0137446
ENSG00000250510	0.324663	0.216106	0.013649
ENSG00000179841	2.33522	3.6034	0.0136443
ENSG00000270207	0.275773	0.144344	0.0135877
ENSG00000178401	28.3417	0.32155	0.0135631
ENSG00000169495	2.07284	0.403576	0.0135331
ENSG00000244342	19.3881	0.22443	0.0134893
ENSG00000139263	5.20193	0.254055	0.0134662
ENSG00000116882	52.7852	0.358612	0.0134263
ENSG00000167083	2.00129	2.56375	0.0134057
ENSG00000060982	2.14571	8.16599	0.0133943
ENSG00000148123	6.78697	0.208021	0.0133756
ENSG00000198502	7.44518	0.851828	0.013361
ENSG00000183876	19.1424	1.00566	0.0133427
ENSG00000251095	0.287945	0.38481	0.0133029
ENSG00000258673	4.77973	0.205173	0.0133017
ENSG00000214756	2.76308	0.33134	0.0133017
ENSG00000101425	2.35945	4.33965	0.0132975
ENSG00000138308	13.7218	0.22592	0.0132882
ENSG00000260490	6.02191	0.169519	0.0132882
ENSG00000183454	9.40185	0.229773	0.013249
ENSG00000181264	8.60724	0.189988	0.0132469
ENSG00000071991	14.0409	0.215879	0.0132104
ENSG00000139546	2.22984	0.653068	0.0131408
ENSG00000251165	8.38308	0.180739	0.0131355
ENSG00000157654	8.31321	0.231851	0.0131348
ENSG00000067715	2.30746	4.01817	0.0131057
ENSG00000239887	4.4534	0.267164	0.0130381
ENSG00000172922	2.01791	1.67806	0.0130259
ENSG00000269964	4.03369	0.279313	0.0130259
ENSG00000180210	19.2863	0.260537	0.0129779
ENSG00000245080	4.20223	0.261427	0.0129704
ENSG00000236107	6.46987	0.25355	0.0129507
ENSG00000186148	8.04747	0.195593	0.0129507
ENSG00000177807	6.47945	0.251746	0.0129507
ENSG00000105717	2.68834	2.96101	0.0129507
ENSG00000224259	4.63352	0.274274	0.012903
ENSG00000172465	2.48269	0.554035	0.0128611
ENSG00000242428	5.05712	0.291025	0.0128611
ENSG00000114378	4.07017	0.295607	0.0128396
ENSG00000056487	6.38555	0.176182	0.0127874
ENSG00000243694	48.8209	0.55026	0.0127174
ENSG00000225885	0.476368	0.822622	0.0127093
ENSG00000224853	3.07063	0.344001	0.0126237
ENSG00000182132	4.7608	0.317052	0.0125939
ENSG00000125850	3.00812	0.294643	0.012548
ENSG00000176723	6.60288	0.203327	0.0125372
ENSG00000153558	2.80213	0.369866	0.0125163
ENSG00000250061	2.16009	0.460988	0.0124975
ENSG00000239498	11.914	0.192598	0.012493
ENSG00000257179	5.15352	0.167172	0.0124916
ENSG00000250906	5.29072	0.361012	0.0124884
ENSG00000018236	12.9019	0.253421	0.0124834
ENSG00000276104	7.41672	0.262686	0.012483
ENSG00000168679	2.32759	0.470501	0.0124437
ENSG00000249565	2.99936	0.336589	0.0124437
ENSG00000196660	3.18291	0.334131	0.0124424
ENSG00000110675	5.84005	0.170468	0.0124214
ENSG00000187510	2.38431	0.795215	0.0123478
ENSG00000164627	5.96006	0.286149	0.0122408
ENSG00000273272	2.43102	1.65981	0.0122012
ENSG00000188580	2.24222	1.09965	0.0121689
ENSG00000167711	6.4469	0.25322	0.0121397
ENSG00000114200	12.6337	0.186543	0.0121267
ENSG00000237927	3.7069	0.499594	0.0121229
ENSG00000264235	2.3013	0.444526	0.0121182
ENSG00000162444	0.475472	0.900474	0.0121182
ENSG00000236044	4.83199	0.207274	0.0121182
ENSG00000251266	28.4204	0.247024	0.0120878
ENSG00000269113	12.3878	0.189426	0.0120804
ENSG00000178722	7.07622	0.175961	0.012065
ENSG00000271893	0.42073	0.62533	0.012057
ENSG00000105146	5.77122	0.320571	0.0120486
ENSG00000184508	2.38298	0.797977	0.0120368
ENSG00000268870	2.38269	0.787778	0.0120236
ENSG00000164406	8.05297	0.513304	0.0120195
ENSG00000206120	4.00503	0.426737	0.0120003
ENSG00000160200	3.77665	0.385519	0.0119817
ENSG00000142173	3.15273	1.39656	0.0119696
ENSG00000234770	0.367401	0.287005	0.0119354
ENSG00000198719	3.67211	0.33456	0.0119307
ENSG00000144460	3.12094	0.427247	0.0119138
ENSG00000186479	18.5037	0.258733	0.0119036
ENSG00000143793	2.16087	0.997495	0.0118753
ENSG00000277363	5.3072	0.208421	0.0118753
ENSG00000100058	2.26767	1.90567	0.0118674
ENSG00000235501	7.25354	0.231143	0.0118516
ENSG00000225342	2.59218	5.71938	0.0118466
ENSG00000171509	4.28921	0.254818	0.0118387
ENSG00000233966	3.60797	0.209551	0.0117509
ENSG00000179271	2.28754	2.71644	0.011644
ENSG00000226983	10.0848	0.18674	0.0116008
ENSG00000140284	2.52441	1.83818	0.0116008
ENSG00000242534	0.423971	0.947672	0.0115979
ENSG00000240694	4.6466	0.42197	0.0115462
ENSG00000258457	4.47886	0.19479	0.011529
ENSG00000214888	0.217447	0.159151	0.0115232
ENSG00000198732	2.98188	0.40263	0.0115167
ENSG00000168329	0.42717	13.2536	0.0114846
ENSG00000225940	2.74588	1.35939	0.0114664
ENSG00000197284	3.18599	0.350651	0.0114644
ENSG00000253490	5.08615	0.245944	0.0114644
ENSG00000275450	5.07221	0.282762	0.0114469
ENSG00000254859	2.56824	1.41614	0.0114089
ENSG00000100121	4.10773	0.223337	0.0114089
ENSG00000176204	4.44477	0.378838	0.0113854
ENSG00000230461	22.8774	0.391595	0.0112134
ENSG00000164220	5.99704	0.267958	0.0111415
ENSG00000229119	2.53157	1.45406	0.0111415
ENSG00000089558	5.71371	0.356785	0.0111195
ENSG00000166257	8.85509	0.174902	0.0111195
ENSG00000162337	2.22245	0.790976	0.0111095
ENSG00000105246	4.2545	0.347061	0.0110697
ENSG00000215182	11.0813	0.190694	0.0110697
ENSG00000188153	6.89467	0.211038	0.0110466
ENSG00000078114	0.405137	3.20258	0.0110392
ENSG00000227356	0.38153	0.267092	0.011036
ENSG00000228203	4.75442	0.281432	0.0110291
ENSG00000254704	0.35891	0.218378	0.0110055
ENSG00000170820	9.49986	0.230335	0.0108987
ENSG00000179958	2.3383	1.07752	0.0108809
ENSG00000154548	5.25451	0.203504	0.0108809
ENSG00000081277	9.34645	0.179316	0.0108709
ENSG00000122043	0.391165	0.217428	0.0108495
ENSG00000107518	3.91677	0.451932	0.0108495
ENSG00000114771	95.5007	0.721212	0.0107673
ENSG00000160789	2.37539	4.261	0.0107257
ENSG00000226499	4.48506	0.212994	0.0107201
ENSG00000256167	2.82505	0.322761	0.0107186
ENSG00000169860	2.15432	1.07173	0.0107054
ENSG00000077942	22.2264	0.263708	0.0106879
ENSG00000235480	5.58822	0.175335	0.0106845
ENSG00000244617	3.34857	0.754025	0.0106761
ENSG00000122786	3.37425	7.3646	0.0106708
ENSG00000119411	3.19903	0.330498	0.0106513
ENSG00000107317	3.5695	0.403739	0.0106283
ENSG00000205565	3.74086	1.00149	0.0106138
ENSG00000183779	0.394928	0.545559	0.0104851
ENSG00000234106	3.56306	0.222576	0.0104752
ENSG00000132837	2.29845	1.14038	0.0104301
ENSG00000214456	3.65343	0.848428	0.0103996
ENSG00000234436	2.89327	3.04168	0.0103523
ENSG00000199523	4.77721	0.312277	0.0103515
ENSG00000151838	0.381527	0.62648	0.0103001
ENSG00000167693	3.06538	0.455735	0.0102991
ENSG00000131482	22.2715	0.218104	0.0102859
ENSG00000183621	2.13921	61.9332	0.0102607
ENSG00000203799	3.777	0.286388	0.010212
ENSG00000189377	9.42905	0.190586	0.0101848
ENSG00000120279	2.79421	2.33672	0.0101732
ENSG00000244040	3.70596	0.291478	0.01017
ENSG00000099998	4.17801	0.913754	0.0101602
ENSG00000225075	4.76341	0.167641	0.0101164
ENSG00000105737	2.82628	0.325932	0.0100908
ENSG00000224165	2.66205	0.877608	0.0100863
ENSG00000110104	2.20779	1.33921	0.0100142
ENSG00000116990	0.404168	0.408125	0.00997969
ENSG00000230721	4.17054	0.291991	0.00997213
ENSG00000169903	23.235	0.22677	0.0099502
ENSG00000256357	3.15571	0.99268	0.0099137
ENSG00000234832	3.76105	0.364226	0.00989578
ENSG00000130066	2.03326	150.31	0.00989054
ENSG00000132481	5.37726	0.33923	0.00983982
ENSG00000146166	5.1191	0.322738	0.00983982
ENSG00000254396	0.231282	0.162614	0.00983713
ENSG00000158089	3.43566	16.1051	0.00978335
ENSG00000070915	4.75711	0.22013	0.00977492
ENSG00000166813	3.77108	0.248908	0.0097718
ENSG00000144908	16.86	0.202635	0.00977093
ENSG00000175018	7.12623	0.197173	0.00976181
ENSG00000255776	0.400708	0.261088	0.00974886
ENSG00000145824	16.7564	0.252317	0.0097223
ENSG00000247199	2.47821	3.86688	0.00964932
ENSG00000109466	2.11256	60.5858	0.00962854
ENSG00000211716	0.328201	0.30732	0.00959021
ENSG00000258754	8.07131	0.264928	0.0095841
ENSG00000259494	5.11702	0.22253	0.0095841
ENSG00000204392	2.28796	1.29242	0.00955354
ENSG00000122691	14.1814	0.191646	0.0095259
ENSG00000184785	3.3717	0.52579	0.0095259
ENSG00000079102	3.13001	0.743703	0.00952183
ENSG00000262801	14.9329	0.268278	0.00951153
ENSG00000187699	0.488992	9.77266	0.0094076
ENSG00000101049	13.7804	0.296849	0.0094076
ENSG00000173262	2.21635	1.47088	0.00938265
ENSG00000222042	3.71938	0.23799	0.00937879
ENSG00000135220	73.7457	0.418498	0.00937684
ENSG00000148677	13.7084	0.194855	0.00935428
ENSG00000038945	3.77072	12.7016	0.00933688
ENSG00000130595	2.36377	1.70125	0.00933437
ENSG00000233246	4.0825	0.269035	0.00932861
ENSG00000233143	17.3339	0.27615	0.00928011
ENSG00000267458	5.78452	0.278473	0.00927316
ENSG00000205213	2.48841	1.13804	0.00926596
ENSG00000118200	2.50365	2.90936	0.00923179
ENSG00000225578	3.13578	0.290311	0.00920552
ENSG00000144810	6.55956	0.25224	0.00920288
ENSG00000261662	0.488369	0.469875	0.00917369
ENSG00000087157	2.14279	18.8936	0.00916254
ENSG00000102290	5.57325	0.364064	0.00906742
ENSG00000215148	0.287137	0.170492	0.00906549
ENSG00000199480	4.70013	0.826466	0.00905976
ENSG00000176170	2.94725	0.649522	0.00904316
ENSG00000269481	5.705	0.176045	0.00903936
ENSG00000275772	0.278116	0.149355	0.00901668
ENSG00000104332	11.4271	0.231523	0.00901668
ENSG00000278961	4.67212	0.21525	0.00895968
ENSG00000169855	2.40395	1.53574	0.00895624
ENSG00000239589	15.0981	0.201732	0.00893151
ENSG00000135925	4.22357	0.239915	0.00885791
ENSG00000176571	5.60167	0.385163	0.00884276
ENSG00000116761	2.77401	0.728076	0.00883557
ENSG00000228672	3.3248	0.288008	0.00882038
ENSG00000233406	4.53148	0.246255	0.00881668
ENSG00000134531	2.67459	2.76549	0.00880188
ENSG00000144278	5.85053	0.304393	0.00880188
ENSG00000254667	2.48622	0.771891	0.00879085
ENSG00000187258	23.2693	0.268309	0.00873768
ENSG00000136425	3.59372	0.282651	0.00869606
ENSG00000226526	7.58132	0.177922	0.00865637
ENSG00000228214	3.60441	0.297364	0.00861371
ENSG00000224195	4.49007	0.210695	0.00861134
ENSG00000275140	2.14096	0.4491	0.00857165
ENSG00000223561	3.97796	0.306837	0.00855338
ENSG00000198216	2.9864	12.1057	0.00854865
ENSG00000224157	6.26206	0.191598	0.00854853
ENSG00000253859	21.02	0.228323	0.00854195
ENSG00000251388	19.1649	0.21183	0.00853807
ENSG00000186204	0.342876	0.68407	0.00847733
ENSG00000249484	3.8418	0.424372	0.00843464
ENSG00000129988	23.9742	0.343308	0.00841501
ENSG00000227082	2.62182	0.971963	0.00837024
ENSG00000095066	2.25423	2.64207	0.00834236
ENSG00000151090	2.24418	1.20246	0.00832804
ENSG00000225698	0.224336	0.224903	0.00832804
ENSG00000111713	7.13907	0.495699	0.00830506
ENSG00000226751	3.68403	0.653993	0.0082957
ENSG00000183783	10.7179	0.213839	0.00827734
ENSG00000236120	13.8396	0.238501	0.00827734
ENSG00000244482	2.0967	6.95143	0.00823479
ENSG00000260027	4.33731	0.431573	0.00823024
ENSG00000231216	5.10404	0.194685	0.00821252
ENSG00000100344	16.4858	0.229861	0.00820011
ENSG00000225762	0.413832	0.251037	0.00804679
ENSG00000205940	4.86561	0.228725	0.00804679
ENSG00000214357	5.45244	0.376604	0.00804438
ENSG00000234883	2.14915	1.70863	0.00796641
ENSG00000100473	0.476638	0.346778	0.00792756
ENSG00000063241	2.70019	0.726051	0.00792543
ENSG00000259639	11.0653	0.224487	0.00789547
ENSG00000196159	3.45172	0.710374	0.00788563
ENSG00000197085	7.28176	0.275553	0.00788563
ENSG00000167994	3.5743	1.15044	0.0078151
ENSG00000172482	22.5313	0.216779	0.00779036
ENSG00000101955	19.8751	0.252565	0.00776119
ENSG00000125995	2.64301	1.16253	0.00774362
ENSG00000122870	3.25746	0.688551	0.00772963
ENSG00000174236	20.7665	0.297674	0.00769469
ENSG00000143079	2.80149	1.90279	0.00768561
ENSG00000277481	0.402761	0.424585	0.00768561
ENSG00000256948	7.61334	0.347985	0.00766713
ENSG00000232022	0.306981	0.225227	0.00763892
ENSG00000166228	3.23369	0.74014	0.00763892
ENSG00000204220	2.10472	2.96497	0.00761755
ENSG00000206249	6.43713	0.236123	0.00756868
ENSG00000172426	2.98294	0.544033	0.00750112
ENSG00000156140	3.29389	1.02396	0.00748929
ENSG00000149591	3.24539	0.890411	0.00748771
ENSG00000175334	2.24318	2.81648	0.00748771
ENSG00000171766	2.85748	0.890205	0.00747093
ENSG00000205364	13.1162	0.192045	0.00746523
ENSG00000168938	12.1035	0.216062	0.00746125
ENSG00000256262	2.5146	0.671784	0.00744637
ENSG00000112818	12.7915	0.198179	0.00744186
ENSG00000277972	2.12185	1.10488	0.00740931
ENSG00000137364	2.59983	9.4762	0.00740431
ENSG00000249203	0.24349	0.161537	0.0073892
ENSG00000172322	0.455332	15.5768	0.0073892
ENSG00000261617	4.73664	0.242788	0.00729933
ENSG00000277511	2.92398	0.308739	0.00729879
ENSG00000198099	52.2538	0.412041	0.00729497
ENSG00000254632	4.84559	0.207718	0.00728132
ENSG00000279392	2.94115	0.308667	0.00728132
ENSG00000183775	3.86223	0.279171	0.0072531
ENSG00000185352	11.7283	0.341185	0.00724579
ENSG00000163377	10.0831	0.192443	0.0072457
ENSG00000188803	14.8218	0.200408	0.0072312
ENSG00000130635	9.51087	0.375749	0.0072312
ENSG00000151617	13.6653	0.196147	0.00722452
ENSG00000177212	0.32153	0.14597	0.00720077
ENSG00000233608	6.22533	0.263775	0.00719667
ENSG00000116141	5.15344	0.304085	0.00717412
ENSG00000256039	2.32172	3.55642	0.00717412
ENSG00000221986	4.61643	0.426651	0.00705933
ENSG00000099250	3.36806	3.18888	0.00704707
ENSG00000146674	5.36181	1.20075	0.00698997
ENSG00000149557	3.34725	0.493052	0.00697405
ENSG00000197879	2.08364	2.43983	0.00697405
ENSG00000066735	5.31552	0.325831	0.0069402
ENSG00000104313	16.22	0.355263	0.00692934
ENSG00000197355	2.24737	1.0944	0.00690374
ENSG00000153976	3.40747	0.346699	0.00685202
ENSG00000270019	2.22579	0.514953	0.00678481
ENSG00000125144	15.8329	0.364839	0.00678233
ENSG00000262580	2.67118	1.01234	0.00677468
ENSG00000201822	4.95947	0.474146	0.00677206
ENSG00000186891	5.78104	0.252228	0.0067093
ENSG00000146477	16.0757	0.355477	0.0067093
ENSG00000224141	20.7153	0.217701	0.00667726
ENSG00000226994	5.48554	0.26908	0.00667371
ENSG00000180284	0.267162	0.147753	0.00665737
ENSG00000211794	0.370687	0.353046	0.00663304
ENSG00000072832	7.15268	0.215589	0.00662545
ENSG00000171132	2.12799	52.2254	0.00659198
ENSG00000203999	2.73086	3.55212	0.00654245
ENSG00000199415	4.61358	0.979299	0.00652664
ENSG00000146966	2.93901	0.418775	0.0065245
ENSG00000255397	4.92649	0.220895	0.0065245
ENSG00000113916	2.43783	110.442	0.00651537
ENSG00000173511	2.26353	2.01491	0.00650513
ENSG00000123243	13.2002	0.222709	0.00648139
ENSG00000273507	2.09647	1.16419	0.00646763
ENSG00000116661	4.90794	0.24085	0.00645003
ENSG00000253322	14.2069	0.197735	0.0064389
ENSG00000280003	0.341256	0.199558	0.00643608
ENSG00000071282	5.02256	0.349106	0.00640886
ENSG00000250889	0.41786	0.387746	0.00640886
ENSG00000240254	6.65773	0.203891	0.00640586
ENSG00000003436	2.53119	4.56038	0.00640586
ENSG00000258479	2.59519	0.638325	0.00639056
ENSG00000116299	0.462983	2.47671	0.00637527
ENSG00000277048	2.75838	4778.73	0.00635126
ENSG00000131831	3.75161	0.468088	0.00635126
ENSG00000233593	4.52947	0.369331	0.00633181
ENSG00000255002	0.35589	0.282179	0.0062639
ENSG00000257894	3.43893	0.263313	0.00626067
ENSG00000230186	4.19518	0.293879	0.00625679
ENSG00000064989	3.63349	2.55977	0.00622195
ENSG00000230448	5.61181	0.331826	0.006216
ENSG00000147255	8.40765	0.205618	0.00619857
ENSG00000248144	117.223	0.832053	0.00614907
ENSG00000233968	0.288538	0.362492	0.00614367
ENSG00000164283	5.63168	0.491716	0.00613652
ENSG00000241743	3.11402	0.661264	0.00613652
ENSG00000243440	6.02081	0.220044	0.00612066
ENSG00000146232	2.24363	6.07849	0.00609723
ENSG00000204882	0.149289	0.174352	0.00609407
ENSG00000144857	6.32612	0.245166	0.00606142
ENSG00000095637	2.15395	2.79005	0.00603814
ENSG00000160207	3.0782	0.524055	0.00603359
ENSG00000116183	3.59406	0.458094	0.00602803
ENSG00000123384	0.495778	16.7312	0.00601173
ENSG00000224672	3.86696	0.40736	0.00595001
ENSG00000258932	7.52289	0.292101	0.00594077
ENSG00000237075	3.82992	0.870096	0.0059113
ENSG00000204455	0.293341	0.169934	0.0059076
ENSG00000259200	4.92289	0.446784	0.0059076
ENSG00000134389	35.19	0.281529	0.00590757
ENSG00000155366	2.85402	1.13132	0.00589663
ENSG00000227925	0.265164	0.173442	0.00582893
ENSG00000136573	2.07644	13.5448	0.00582852
ENSG00000128692	2.79943	0.962965	0.00580878
ENSG00000226571	3.97439	0.445027	0.00579679
ENSG00000162989	5.40786	0.488526	0.00579215
ENSG00000259035	6.19178	0.245619	0.00578536
ENSG00000086967	5.31933	0.279547	0.00578357
ENSG00000211810	0.416408	0.338199	0.00577024
ENSG00000182704	15.6877	0.1951	0.00573637
ENSG00000164266	135.83	0.717695	0.00570644
ENSG00000221886	4.40299	0.267036	0.00567993
ENSG00000257285	2.45819	0.85275	0.00565891
ENSG00000113763	6.54623	0.230509	0.00564295
ENSG00000105852	28.9393	0.263074	0.0056384
ENSG00000185386	3.84764	0.296543	0.00561289
ENSG00000251292	0.287459	0.194597	0.00560807
ENSG00000231560	2.55686	0.447616	0.00558064
ENSG00000254698	0.299566	0.152503	0.00555825
ENSG00000163288	11.5614	0.256916	0.00554258
ENSG00000224271	16.392	0.20875	0.00554147
ENSG00000151224	29.4474	0.253127	0.00553886
ENSG00000167088	2.323	7.62951	0.00550676
ENSG00000153246	12.4984	0.197406	0.00550511
ENSG00000067221	2.56416	0.782637	0.00547621
ENSG00000171724	12.9902	0.201159	0.00545462
ENSG00000114790	5.59024	0.310897	0.00543269
ENSG00000186665	2.9993	0.440377	0.00542093
ENSG00000184005	2.74706	38.014	0.00540251
ENSG00000177455	2.3384	1.47691	0.00538747
ENSG00000173320	3.16836	0.84591	0.00536142
ENSG00000167772	14.6225	0.218766	0.00535816
ENSG00000122378	3.03685	1.16922	0.00534729
ENSG00000125551	4.5034	0.887464	0.00533217
ENSG00000164318	15.0091	0.247501	0.00529352
ENSG00000163132	12.2719	0.193716	0.00526304
ENSG00000131711	5.95011	2.65057	0.00523321
ENSG00000184985	2.45899	1.12679	0.00522989
ENSG00000113492	14.997	0.198135	0.00522641
ENSG00000133958	2.96266	0.415534	0.00521886
ENSG00000146733	2.13945	0.988443	0.005204
ENSG00000246548	2.84111	0.994097	0.0051858
ENSG00000101000	6.68547	0.321881	0.00518273
ENSG00000248491	13.0491	0.238935	0.00517745
ENSG00000247287	0.495376	1.34016	0.00514279
ENSG00000249806	0.438549	2.74724	0.00513976
ENSG00000100557	39.8993	0.293807	0.00513551
ENSG00000233005	2.86811	0.571365	0.00511031
ENSG00000118526	23.5499	0.229611	0.00508324
ENSG00000122592	11.764	0.194157	0.00507681
ENSG00000109654	2.76203	1.3086	0.00504947
ENSG00000231200	13.5192	0.233722	0.0050141
ENSG00000253736	3.35593	2.11469	0.0049791
ENSG00000169856	20.0485	0.210975	0.00496629
ENSG00000237238	3.93217	0.537391	0.00495541
ENSG00000204568	2.08923	2.09742	0.00495342
ENSG00000068078	9.44059	0.180335	0.00493808
ENSG00000082482	12.1836	0.192016	0.00492705
ENSG00000162687	4.7832	0.59389	0.00487867
ENSG00000166770	2.67994	0.554308	0.00487408
ENSG00000116774	8.89066	0.301474	0.00487019
ENSG00000070404	4.75584	0.344641	0.00485253
ENSG00000121454	6.22479	0.491559	0.00483837
ENSG00000228168	0.223502	0.161811	0.00479603
ENSG00000121904	10.7433	0.28637	0.00478673
ENSG00000169306	11.1108	0.385008	0.00478408
ENSG00000145192	21.9918	0.212864	0.00476876
ENSG00000066813	32.639	0.314095	0.00469308
ENSG00000135960	0.355823	0.819532	0.00469308
ENSG00000151914	3.46403	17.2732	0.00464299
ENSG00000206652	2.6895	131.016	0.00463708
ENSG00000171234	1003.5	5.29905	0.00461003
ENSG00000084710	3.35132	0.303945	0.00458431
ENSG00000165471	37.5444	0.264289	0.00457937
ENSG00000062524	0.456766	0.248982	0.00456629
ENSG00000129116	2.31248	3.38072	0.004549
ENSG00000270021	4.0239	0.221888	0.004547
ENSG00000111907	7.50784	0.236259	0.0045349
ENSG00000251600	0.372237	0.254213	0.00451243
ENSG00000197360	9.92708	0.232858	0.0044742
ENSG00000259134	13.9894	0.193413	0.00446978
ENSG00000145912	2.05683	1.72289	0.0044653
ENSG00000221818	13.3437	0.194967	0.00443311
ENSG00000175906	4.79699	0.350991	0.00441821
ENSG00000241186	10.2735	0.19076	0.00440278
ENSG00000223834	0.245087	0.145429	0.00435662
ENSG00000157343	3.19183	0.251702	0.00434966
ENSG00000144730	8.11964	0.232345	0.00434966
ENSG00000121207	16.4025	0.281558	0.00433295
ENSG00000121858	2.81804	88.7867	0.00431215
ENSG00000126733	6.77669	0.304994	0.00430872
ENSG00000167676	3.67894	1.20477	0.00429219
ENSG00000275649	0.270178	0.49906	0.00426407
ENSG00000152377	0.498185	0.910407	0.00424656
ENSG00000198959	3.11433	5.52245	0.00423308
ENSG00000137561	28.9633	0.239665	0.00423188
ENSG00000100311	3.61464	0.538014	0.00420509
ENSG00000254682	0.460461	0.430796	0.00419376
ENSG00000213492	5.73623	0.54877	0.00416729
ENSG00000154479	4.16919	0.588456	0.00413706
ENSG00000237978	2.57636	0.636776	0.00411756
ENSG00000153721	5.05115	1.2831	0.0041166
ENSG00000184304	2.67482	1.26362	0.00411505
ENSG00000198670	16.6064	0.235263	0.00404945
ENSG00000006116	11.9108	0.382229	0.00402386
ENSG00000175756	2.11258	3.39723	0.00401068
ENSG00000111339	4.11215	0.950024	0.00398206
ENSG00000211653	0.409442	1.94766	0.00397841
ENSG00000259182	4.74546	0.405554	0.00397113
ENSG00000139144	14.9758	0.282873	0.00395961
ENSG00000184828	6.53442	0.365847	0.00393042
ENSG00000164023	0.448484	3.9749	0.00392782
ENSG00000223838	16.4933	0.20477	0.00392518
ENSG00000216809	0.464377	0.378311	0.00391594
ENSG00000109072	23.104	0.280378	0.00391581
ENSG00000143278	321.844	1.63917	0.00390101
ENSG00000158714	3.78643	1.3299	0.00386486
ENSG00000167798	71.9511	0.434115	0.00386253
ENSG00000102098	2.32918	0.540518	0.00385452
ENSG00000102967	3.78417	0.913249	0.003852
ENSG00000250961	9.22783	0.188784	0.00383989
ENSG00000211746	0.407993	0.30612	0.00383989
ENSG00000188290	4.93123	0.377072	0.00383987
ENSG00000181904	2.08598	4.11178	0.00382305
ENSG00000080007	0.436959	0.417193	0.00381224
ENSG00000196123	2.41923	0.819187	0.00379839
ENSG00000248099	2.82037	0.52574	0.00376229
ENSG00000171222	2.61685	0.635331	0.00370947
ENSG00000005381	3.00299	4.79255	0.0037094
ENSG00000106538	43.0835	0.269269	0.00370934
ENSG00000254276	4.76754	0.186582	0.00369877
ENSG00000263426	16.2118	0.285475	0.00369877
ENSG00000100154	2.01655	3.36269	0.00368731
ENSG00000126215	2.01075	0.641192	0.00367368
ENSG00000135519	0.362444	0.322294	0.00366513
ENSG00000114554	2.07166	1.18207	0.00366347
ENSG00000127955	3.65373	0.58869	0.00365638
ENSG00000100336	3.23194	1.69475	0.00365104
ENSG00000183230	3.375	0.987993	0.00361989
ENSG00000169760	3.97923	0.567353	0.00360441
ENSG00000171094	5.07116	0.383618	0.00358972
ENSG00000132874	2.4169	0.833064	0.00357673
ENSG00000186094	3.20653	0.764319	0.00356888
ENSG00000136928	16.3426	0.257348	0.00356845
ENSG00000065618	4.24507	0.792211	0.00356055
ENSG00000004776	9.55981	0.397912	0.00355777
ENSG00000251003	6.2241	0.281268	0.00355716
ENSG00000238005	3.02046	1.69242	0.00355648
ENSG00000174109	2.63087	0.466209	0.00353198
ENSG00000129250	2.53508	7.96877	0.0034978
ENSG00000272636	4.24306	0.434746	0.00349646
ENSG00000138792	10.8843	1.05844	0.0034723
ENSG00000139194	10.2841	0.275938	0.00345132
ENSG00000124253	19.7375	0.219336	0.00344811
ENSG00000182809	7.42617	0.416277	0.00344811
ENSG00000148296	2.15054	2.81567	0.00344037
ENSG00000182117	2.06181	8.22154	0.00343463
ENSG00000174827	8.27761	0.379377	0.00342612
ENSG00000079393	4.59905	0.300327	0.00341595
ENSG00000157152	4.00169	0.375031	0.00340597
ENSG00000111057	8.29591	0.48122	0.00340545
ENSG00000249881	4.59536	0.393087	0.00337736
ENSG00000140986	0.210572	0.191485	0.00336655
ENSG00000233954	3.55677	0.261504	0.00332726
ENSG00000275063	0.280175	0.531181	0.00332726
ENSG00000146070	3.13522	1.71963	0.00332331
ENSG00000204634	2.4929	23.0287	0.00332316
ENSG00000164172	3.07488	5.61859	0.00329692
ENSG00000198848	4.16429	2.04502	0.00327914
ENSG00000211791	0.412946	0.474714	0.00327526
ENSG00000012124	2.00545	7.84671	0.00326968
ENSG00000207513	2.7686	131.212	0.00326686
ENSG00000139547	11.6858	0.42825	0.00324895
ENSG00000230817	0.454421	0.514391	0.00323779
ENSG00000102359	22.0225	0.230008	0.00323771
ENSG00000237054	5.2674	0.334889	0.00323771
ENSG00000185056	3.75985	0.61482	0.00319789
ENSG00000139354	3.34382	5.02667	0.00318221
ENSG00000233912	2.45327	0.600071	0.00315876
ENSG00000079337	3.98801	0.346465	0.00314629
ENSG00000272918	0.497844	0.598417	0.00309803
ENSG00000115252	6.23728	0.426568	0.00309697
ENSG00000253553	5.89584	0.28367	0.00308391
ENSG00000177575	2.88064	25.2018	0.00307627
ENSG00000159958	2.26724	1.71941	0.00306739
ENSG00000163359	4.17409	1.78102	0.00305466
ENSG00000178718	4.07001	0.60125	0.00305466
ENSG00000145692	31.7729	0.38616	0.00305466
ENSG00000111247	2.12466	3.00326	0.00305466
ENSG00000046653	7.74108	0.370201	0.00303902
ENSG00000107201	2.46477	59.2454	0.00303586
ENSG00000205639	0.40908	1.9554	0.00303303
ENSG00000228065	7.80827	0.318115	0.00302815
ENSG00000204262	4.02202	0.545572	0.00302642
ENSG00000145864	11.4886	0.251269	0.00298778
ENSG00000166173	10.9776	0.187457	0.00297544
ENSG00000138080	6.03886	0.339695	0.00297544
ENSG00000230021	0.498208	25.8171	0.00295418
ENSG00000235888	7.01441	0.607039	0.00293927
ENSG00000255367	0.433646	1.26095	0.00291978
ENSG00000120262	0.331299	1.78755	0.00291561
ENSG00000145757	0.436106	0.409345	0.00291437
ENSG00000179934	0.219677	0.164345	0.00290003
ENSG00000101076	25.7348	0.272612	0.00289175
ENSG00000198597	13.8498	0.279473	0.00288407
ENSG00000152229	2.09365	48.1867	0.00287937
ENSG00000127585	0.415896	0.277379	0.00287601
ENSG00000172159	2.23467	22.7042	0.00287228
ENSG00000275405	3.01052	2.76501	0.0028611
ENSG00000167191	7.03426	0.28761	0.00285694
ENSG00000122304	0.182429	0.146096	0.00283419
ENSG00000162614	2.21844	9.65934	0.00283139
ENSG00000166840	10.8643	0.304176	0.00281918
ENSG00000170954	4.40195	0.407901	0.00281239
ENSG00000256427	0.435479	0.770991	0.00281125
ENSG00000262211	5.63746	0.55749	0.00278401
ENSG00000258048	3.18558	0.401557	0.00278401
ENSG00000233067	2.92933	0.778439	0.00275965
ENSG00000146678	27.552	0.240244	0.00275965
ENSG00000280232	0.302187	0.164015	0.00275247
ENSG00000131620	24.9229	0.229318	0.00274625
ENSG00000150977	2.02149	18.5651	0.00274616
ENSG00000164684	3.1927	1.31555	0.00274081
ENSG00000250334	0.387758	3.42335	0.0027376
ENSG00000273025	4.41751	0.281711	0.00273439
ENSG00000107833	2.89486	0.718239	0.00273439
ENSG00000258700	9.6397	0.284141	0.00273047
ENSG00000178031	8.05117	0.277354	0.00271508
ENSG00000272666	2.89494	0.563039	0.0027007
ENSG00000088256	4.20148	0.58738	0.00269722
ENSG00000187134	4.13035	0.944887	0.00267318
ENSG00000116717	2.0383	6.47749	0.00267274
ENSG00000151338	2.12966	1.52704	0.00267195
ENSG00000077264	4.52795	0.578583	0.00261511
ENSG00000229590	0.311762	0.197315	0.00261003
ENSG00000227945	0.351074	0.516673	0.00260557
ENSG00000164120	2.65982	4.3178	0.00256962
ENSG00000185046	3.52229	0.842585	0.00255309
ENSG00000137571	2.2647	25459.9	0.00253729
ENSG00000226312	3.0492	0.740885	0.00253355
ENSG00000273819	0.338868	0.218344	0.00253355
ENSG00000249867	12.7776	0.220819	0.00247897
ENSG00000164035	5.19224	1.04349	0.0024742
ENSG00000154736	13.2512	1.14718	0.0024371
ENSG00000108984	2.47472	12.1781	0.00243079
ENSG00000147570	3.0329	0.45191	0.00242929
ENSG00000067798	3.12809	1.11957	0.00242658
ENSG00000087884	2.21006	20.8079	0.00242548
ENSG00000144824	2.55635	3.52441	0.00240223
ENSG00000197937	2.45453	1.90262	0.00238711
ENSG00000162733	3.00551	3.25106	0.00237514
ENSG00000048162	2.25433	1.29431	0.00236502
ENSG00000167346	13.5267	0.20153	0.00236064
ENSG00000148143	3.60372	1.13907	0.00236064
ENSG00000205822	2.06617	0.979693	0.00234963
ENSG00000211779	0.358871	0.270437	0.0023405
ENSG00000229922	17.4676	0.240131	0.00232544
ENSG00000152495	0.461656	37.1365	0.00232544
ENSG00000132840	32.6579	0.313865	0.00232073
ENSG00000164949	10.2648	0.457399	0.00230872
ENSG00000137393	2.53004	47.6095	0.00229213
ENSG00000237840	2.51533	0.705807	0.00228443
ENSG00000237989	2.7309	0.475995	0.00227167
ENSG00000117601	11.9808	0.385862	0.00226892
ENSG00000226240	0.405141	0.250882	0.00225926
ENSG00000197019	2.30383	0.94718	0.00225544
ENSG00000248905	2.19301	20.6027	0.00223469
ENSG00000108381	25.3057	0.236982	0.00221758
ENSG00000120306	2.26174	22.9685	0.0022172
ENSG00000197748	3.99296	0.371532	0.00219434
ENSG00000077782	2.33509	1.33119	0.00218348
ENSG00000148053	8.17742	0.477166	0.00218348
ENSG00000239440	6.51873	0.383152	0.00217248
ENSG00000236068	11.8232	0.191465	0.00216685
ENSG00000146072	2.54057	0.985846	0.002142
ENSG00000196263	3.1774	0.443671	0.002142
ENSG00000154639	11.5426	0.506769	0.00213976
ENSG00000025434	3.34987	1.2343	0.00213486
ENSG00000236320	0.44247	1.60477	0.00212667
ENSG00000104951	2.76391	0.590012	0.00210725
ENSG00000186472	10.4075	0.368145	0.00207483
ENSG00000275791	0.314115	0.194014	0.00206507
ENSG00000156234	3.6198	0.549513	0.00205977
ENSG00000164619	5.43669	0.356955	0.00204989
ENSG00000075275	2.24979	0.8654	0.00204673
ENSG00000088926	22.1112	0.488333	0.0020303
ENSG00000185561	5.88781	0.799384	0.00199928
ENSG00000141013	2.3076	0.744296	0.00198812
ENSG00000175573	2.19256	0.707063	0.00197748
ENSG00000233895	0.408725	0.675085	0.00197748
ENSG00000154654	4.21454	0.926206	0.0019749
ENSG00000085117	2.73692	17.7864	0.00194076
ENSG00000140961	2.86583	0.489669	0.00193657
ENSG00000149418	2.23055	1.9868	0.00192996
ENSG00000136237	2.68559	4.74528	0.00192784
ENSG00000183287	7.13628	0.402597	0.00192027
ENSG00000132386	5.25514	0.505592	0.00192027
ENSG00000134765	0.252288	0.211146	0.0019162
ENSG00000138135	13.9705	0.224292	0.00191552
ENSG00000233621	2.21438	1.06384	0.00191376
ENSG00000183833	11.9125	0.275912	0.00189589
ENSG00000135744	38.8353	0.259849	0.00189279
ENSG00000151388	11.5617	0.281558	0.00189033
ENSG00000141441	3.10444	0.772704	0.00188045
ENSG00000134121	6.51536	0.755924	0.00187374
ENSG00000105655	2.88221	0.448064	0.00187206
ENSG00000277089	2.27366	0.838835	0.00186657
ENSG00000109819	14.3805	0.32781	0.00186296
ENSG00000173113	2.26908	7.95572	0.00184095
ENSG00000230953	2.69248	0.596305	0.00184095
ENSG00000147697	4.35425	0.425053	0.00183524
ENSG00000246223	0.490826	2.85661	0.00181224
ENSG00000149972	5.05011	0.592309	0.00180586
ENSG00000076067	2.25348	3.75764	0.00180586
ENSG00000126262	3.027	26.8784	0.00180287
ENSG00000273768	3.53059	2.6007	0.00180088
ENSG00000206588	3.36266	2.58669	0.00179944
ENSG00000122643	2.87336	55.5282	0.00179851
ENSG00000260563	2.58153	0.627845	0.00178596
ENSG00000187796	0.413159	0.467554	0.00177642
ENSG00000243955	239.827	2.83046	0.00176351
ENSG00000185010	2.28769	2.29605	0.00175849
ENSG00000137558	28.3996	0.50556	0.00174867
ENSG00000273004	4.19897	0.3614	0.0017458
ENSG00000154556	5.68306	1.16325	0.0017164
ENSG00000109181	504.091	2.62267	0.00170457
ENSG00000205054	6.01259	0.247798	0.00170098
ENSG00000275260	4.01661	0.540069	0.00168609
ENSG00000106819	15.1678	0.349212	0.00167891
ENSG00000225159	2.74506	0.871781	0.00167587
ENSG00000259124	13.6502	0.196536	0.00167587
ENSG00000196876	2.66003	1.06642	0.00167533
ENSG00000129538	5.07984	1.45983	0.00167078
ENSG00000185442	2.53328	3.0165	0.00166426
ENSG00000101605	2.63508	2.60243	0.00165939
ENSG00000154162	5.084	0.458959	0.00165862
ENSG00000118004	7.62253	0.353133	0.0016263
ENSG00000176386	3.39111	12.7028	0.00161456
ENSG00000079277	2.12092	21.6342	0.00161296
ENSG00000144668	2.15865	2.58791	0.00161245
ENSG00000206585	3.61857	2.37877	0.0016124
ENSG00000064787	3.72843	0.51743	0.0016053
ENSG00000113555	5.97648	0.304853	0.00160527
ENSG00000157827	2.00752	8.65721	0.00159436
ENSG00000185567	12.6241	0.251544	0.00154816
ENSG00000099814	4.30605	0.341506	0.00154178
ENSG00000145936	0.394639	0.388372	0.00153385
ENSG00000236230	8.94118	0.245501	0.00152214
ENSG00000164976	12.4215	0.482156	0.00151589
ENSG00000140538	7.3975	0.28222	0.00150969
ENSG00000122863	12.8663	0.256421	0.00150899
ENSG00000186577	2.42831	0.824008	0.00150826
ENSG00000206579	9.97398	0.335676	0.00150639
ENSG00000072080	15.0856	0.90041	0.00150016
ENSG00000187758	192.929	0.901476	0.00150016
ENSG00000149124	15.6083	0.230489	0.001498
ENSG00000005249	0.442626	17.6062	0.00149644
ENSG00000255471	25.0076	0.378104	0.00149442
ENSG00000253554	4.27291	0.47421	0.0014891
ENSG00000237125	34.9862	0.251827	0.00148525
ENSG00000129422	3.69935	2.46865	0.00145463
ENSG00000115705	6.74679	0.266044	0.00144341
ENSG00000180549	2.88505	0.450364	0.0014405
ENSG00000232884	9.5743	0.292188	0.00143929
ENSG00000206596	3.34579	2.58657	0.00142455
ENSG00000267385	5.75024	0.470811	0.0014184
ENSG00000196358	2.69002	9.56897	0.00140085
ENSG00000168497	0.455502	35.5511	0.00139754
ENSG00000130222	3.81231	0.296764	0.00134441
ENSG00000074416	2.34513	8.75861	0.00134417
ENSG00000136052	3.36594	3.01015	0.00134222
ENSG00000072163	5.35677	0.472981	0.00134078
ENSG00000131016	4.14583	6.90871	0.00134078
ENSG00000169174	17.0367	0.251377	0.00133637
ENSG00000158715	0.431133	0.430115	0.00133564
ENSG00000106804	2.66583	2.74154	0.00133029
ENSG00000164749	20.1446	0.321567	0.00131489
ENSG00000233974	4.73987	0.64294	0.00131088
ENSG00000169738	2.86274	1.01347	0.00128682
ENSG00000135940	2.02504	5.98586	0.00128443
ENSG00000180914	0.337557	0.450452	0.00127907
ENSG00000164171	2.96868	1.39224	0.00127761
ENSG00000261804	0.30023	0.397232	0.00127505
ENSG00000169994	2.61787	0.882141	0.00127341
ENSG00000150760	2.88327	2.10389	0.00127213
ENSG00000082175	18.4883	0.312501	0.00126919
ENSG00000258666	2.58782	1.19429	0.00126714
ENSG00000162745	6.92211	0.712307	0.00124422
ENSG00000091622	4.59967	0.577428	0.00124417
ENSG00000186806	3.04719	0.36262	0.00123227
ENSG00000271860	13.5117	0.268764	0.00122322
ENSG00000006453	3.55985	0.42391	0.00122057
ENSG00000179094	2.47749	5.96658	0.00121533
ENSG00000111452	0.275338	0.331674	0.00119312
ENSG00000162849	3.77893	0.661909	0.00119312
ENSG00000181381	2.48787	156.616	0.00117328
ENSG00000235142	810.484	4.47678	0.00117328
ENSG00000254521	7.21807	0.422938	0.00117316
ENSG00000232702	2.90259	0.363771	0.00117316
ENSG00000163519	0.498669	8.35398	0.00117293
ENSG00000260186	4.68986	0.683815	0.00117048
ENSG00000183662	0.391114	5.07721	0.00116953
ENSG00000128573	7.33848	0.391557	0.00116707
ENSG00000215086	2.48463	0.67274	0.00116573
ENSG00000166342	3.25843	1.12133	0.00116096
ENSG00000166833	3.2811	1.43359	0.00115679
ENSG00000181374	28.129	0.250097	0.0011448
ENSG00000162591	0.487901	0.830955	0.00114286
ENSG00000177191	2.21406	1.09362	0.00112227
ENSG00000171798	0.207327	0.221491	0.0011142
ENSG00000108176	49.9089	0.350833	0.0011142
ENSG00000124003	10.9338	0.251221	0.00110491
ENSG00000170745	8.13433	0.2631	0.0011
ENSG00000103647	4.92233	0.860461	0.00109945
ENSG00000101323	59.0848	0.593529	0.00109928
ENSG00000171049	2.5358	22.967	0.00109868
ENSG00000184867	3.59546	0.494645	0.00107812
ENSG00000200795	4.11977	2.23319	0.00107759
ENSG00000248601	10.8152	0.221441	0.00106534
ENSG00000173457	3.40347	1.95192	0.00105187
ENSG00000115183	3.41134	1.19524	0.00105144
ENSG00000105825	12.745	0.550055	0.0010507
ENSG00000110328	3.1714	0.621709	0.00104911
ENSG00000134853	14.633	0.753054	0.00104911
ENSG00000205622	11.989	0.273129	0.00104663
ENSG00000109686	4.29703	2.20278	0.00104138
ENSG00000206737	3.66881	2.41163	0.00104069
ENSG00000162377	2.39593	1.67978	0.00103969
ENSG00000174059	7.12662	0.521305	0.00103793
ENSG00000275385	15.6071	0.430553	0.00103498
ENSG00000189221	7.65102	0.682713	0.00102913
ENSG00000234965	6.77696	0.220378	0.0010103
ENSG00000103855	9.60433	0.429148	0.00100033
ENSG00000234377	7.156	0.418667	0.000991354
ENSG00000203386	4.9107	1.06753	0.000990764
ENSG00000273118	0.464575	5.72047	0.000982465
ENSG00000233387	0.315544	0.400935	0.000980078
ENSG00000174775	3.49558	0.722995	0.000971566
ENSG00000169181	4.10139	2.87576	0.000964215
ENSG00000145283	8.25814	0.215875	0.000962537
ENSG00000162944	5.16776	0.312772	0.000961599
ENSG00000175879	17.8579	0.213688	0.000956182
ENSG00000242265	3.5097	0.668584	0.000949015
ENSG00000127241	30.8685	0.306814	0.000936821
ENSG00000222429	0.267528	0.145331	0.000924636
ENSG00000165323	15.5182	0.30829	0.000915219
ENSG00000166444	3.82527	0.635372	0.000914741
ENSG00000115607	2.9346	56.8948	0.00091455
ENSG00000155265	0.398506	0.408602	0.000902241
ENSG00000136267	13.2541	0.366019	0.000902079
ENSG00000120693	21.5989	0.486812	0.000890422
ENSG00000146039	62.2214	0.349024	0.000890422
ENSG00000157214	17.5347	0.3283	0.000888409
ENSG00000226660	0.337656	0.348643	0.000888409
ENSG00000197498	2.84404	6.12157	0.000886925
ENSG00000198915	2.10065	1.50301	0.000886708
ENSG00000087842	4.04468	0.512679	0.000885734
ENSG00000138759	3.38539	0.513662	0.000885734
ENSG00000231105	4.93394	0.556473	0.000870046
ENSG00000141449	6.09022	0.309881	0.000865285
ENSG00000136114	2.98142	0.510328	0.000863725
ENSG00000160213	2.69653	8.05261	0.000849062
ENSG00000225087	10.5623	0.196932	0.000845108
ENSG00000177409	2.18734	118	0.000843141
ENSG00000170421	7.15179	0.50158	0.000831313
ENSG00000185053	14.6563	0.404374	0.000830218
ENSG00000168743	13.8467	0.202223	0.0008138
ENSG00000147689	0.101603	0.202763	0.000795897
ENSG00000182566	17.5053	0.316115	0.000788811
ENSG00000101670	25.0146	0.266398	0.000788811
ENSG00000119125	15.324	0.538098	0.000782816
ENSG00000244694	14.5382	0.259151	0.000777685
ENSG00000223622	0.197466	0.154142	0.000777371
ENSG00000214076	0.241267	0.198502	0.000771023
ENSG00000172156	65.019	0.379711	0.000767843
ENSG00000163453	2.73172	4.43483	0.000766067
ENSG00000152936	11.7097	0.244999	0.000759391
ENSG00000183549	42.8151	0.295389	0.000759391
ENSG00000104635	2.8139	1.75097	0.000758541
ENSG00000157227	5.40748	0.78888	0.000755112
ENSG00000155659	4.48493	2.67521	0.000748966
ENSG00000020577	2.13322	7.37599	0.000748941
ENSG00000247809	22.1495	0.227332	0.000744978
ENSG00000185482	2.08479	1.66532	0.000741825
ENSG00000152137	20.9119	0.27799	0.000741825
ENSG00000211747	0.406811	0.373135	0.000718383
ENSG00000006704	6.54869	0.287291	0.000710788
ENSG00000124875	18.2105	0.617652	0.000704948
ENSG00000116194	8.49786	0.393267	0.000703899
ENSG00000115457	10.0454	0.445706	0.000700796
ENSG00000172986	11.866	0.305276	0.000695374
ENSG00000211965	0.326188	0.574116	0.000694135
ENSG00000179399	2.79129	0.930625	0.000690081
ENSG00000160062	10.8231	0.381362	0.000681913
ENSG00000142627	8.71728	0.332799	0.000681168
ENSG00000147872	2.82362	16.3786	0.000679432
ENSG00000197705	0.404779	3.85163	0.000675328
ENSG00000115468	11.0354	0.315935	0.00065669
ENSG00000197780	2.61266	6.85021	0.000651845
ENSG00000132703	60.5588	0.378035	0.000647352
ENSG00000233215	60.5105	0.350626	0.000644989
ENSG00000243620	13.4562	0.267678	0.000630234
ENSG00000166347	2.54959	1.52522	0.000627467
ENSG00000164692	24.6489	0.962688	0.000626891
ENSG00000151014	2.30323	1.80604	0.000625699
ENSG00000166920	7.25361	1.18935	0.000620979
ENSG00000130772	2.5151	1.55261	0.000618229
ENSG00000124256	2.2954	12.481	0.000606652
ENSG00000110169	30.3422	0.992443	0.000599992
ENSG00000113073	9.92531	0.235536	0.000594955
ENSG00000126947	5.25987	0.586903	0.000586342
ENSG00000130158	4.73814	0.554584	0.000585862
ENSG00000106624	4.24587	0.858048	0.000583515
ENSG00000115009	14.3468	0.445569	0.000579905
ENSG00000173846	2.76389	6.89597	0.000573756
ENSG00000095383	2.08151	8.43788	0.000573682
ENSG00000158859	7.91429	0.621615	0.000571781
ENSG00000251574	10.838	0.325515	0.000565049
ENSG00000227825	0.375114	0.59788	0.000564137
ENSG00000141161	5.31968	3.3248	0.00056309
ENSG00000079819	2.00767	7.33591	0.000559131
ENSG00000270959	2.47562	0.59901	0.000546726
ENSG00000239437	4.30777	1.01342	0.000544865
ENSG00000164128	25.5405	0.247874	0.000544322
ENSG00000156103	15.6408	0.323032	0.000544073
ENSG00000070018	6.47335	3.09701	0.000541793
ENSG00000108828	3.08188	3.30398	0.000540188
ENSG00000103034	7.1841	0.338447	0.000529074
ENSG00000108551	9.42961	0.291507	0.000529074
ENSG00000136859	14.9062	0.361788	0.0005275
ENSG00000104368	12.8428	0.275565	0.000521966
ENSG00000163293	0.44748	0.564409	0.000519634
ENSG00000101162	0.396758	40.5921	0.000517893
ENSG00000104728	2.61347	1.20454	0.000514701
ENSG00000162267	30.84	0.323761	0.000511722
ENSG00000103381	0.449694	38.046	0.000502008
ENSG00000165646	0.426102	0.603405	0.000499799
ENSG00000171056	17.3434	0.309781	0.000491885
ENSG00000187474	6.79064	3.38524	0.000491413
ENSG00000005471	6.62294	3.72738	0.000489577
ENSG00000153140	4.38729	3.36211	0.000485767
ENSG00000271109	0.379405	0.540491	0.000484051
ENSG00000120658	4.22375	0.443133	0.000483433
ENSG00000119938	35.146	0.271495	0.000480791
ENSG00000183691	0.171514	0.210484	0.000476417
ENSG00000119669	2.00882	4.0665	0.000469361
ENSG00000224397	2.26187	5.65087	0.000463871
ENSG00000164236	3.09497	5.67431	0.000459423
ENSG00000102038	7.72939	0.485666	0.00045732
ENSG00000182168	4.60651	0.663877	0.000455873
ENSG00000240929	3.76555	0.46975	0.000455659
ENSG00000050820	14.1722	0.403039	0.000455612
ENSG00000162512	4.51241	3.8125	0.000455612
ENSG00000214182	2.80016	0.960291	0.000455612
ENSG00000184371	2.38003	10.2178	0.000454012
ENSG00000114767	3.03206	0.726304	0.000453295
ENSG00000125733	3.34669	0.968849	0.000447606
ENSG00000156011	2.61825	4.69253	0.000439856
ENSG00000233785	7.41155	0.57766	0.000439613
ENSG00000178662	16.5034	0.583568	0.000436181
ENSG00000176406	4.44371	0.553076	0.000435224
ENSG00000223960	2.10411	3.56134	0.000432797
ENSG00000091428	3.08191	1.24816	0.000432236
ENSG00000183853	31.5119	0.313062	0.000426223
ENSG00000155307	2.51962	141.714	0.000424003
ENSG00000156564	0.334104	0.536726	0.000422954
ENSG00000106070	3.62403	20.2622	0.000420566
ENSG00000158352	3.31728	1.51341	0.000416657
ENSG00000236824	5.93287	0.402707	0.000413043
ENSG00000162998	30.2617	0.268313	0.000410554
ENSG00000223799	3.51777	0.541584	0.000410033
ENSG00000135298	0.259553	0.774545	0.000407354
ENSG00000267659	5.90208	1.62402	0.000396516
ENSG00000188783	28.8178	0.399261	0.00039218
ENSG00000136160	11.2135	0.885295	0.000386434
ENSG00000164736	19.4765	0.224715	0.000381429
ENSG00000146374	31.2116	0.340209	0.000381291
ENSG00000117318	8.756	0.441761	0.000380908
ENSG00000042493	2.43838	6.28997	0.000380908
ENSG00000160124	2.88352	2.5896	0.000377293
ENSG00000112304	2.11268	4.74494	0.00037699
ENSG00000164867	11.1137	0.61757	0.000376624
ENSG00000107957	2.44597	4.37726	0.000373505
ENSG00000242622	2.47928	0.780433	0.000371689
ENSG00000156219	17.7959	0.411022	0.000371189
ENSG00000255910	4.2788	0.454446	0.000368518
ENSG00000102543	2.03672	7.29451	0.000358993
ENSG00000183747	41.8943	0.30146	0.000357483
ENSG00000184613	0.358784	10.852	0.000356643
ENSG00000163581	123.28	0.573947	0.000351131
ENSG00000197594	50.1156	2.02694	0.000348435
ENSG00000248810	0.226927	0.66117	0.000346534
ENSG00000255337	6.09786	0.316351	0.00034431
ENSG00000100263	2.74255	0.671425	0.00033583
ENSG00000049249	4.25259	2.21932	0.000332532
ENSG00000154620	0.211138	0.242784	0.000332471
ENSG00000273748	0.386372	4.05594	0.000322585
ENSG00000129946	9.31712	0.267206	0.000322404
ENSG00000211787	0.272506	0.218419	0.000322209
ENSG00000260401	0.349742	0.377473	0.00032053
ENSG00000187955	6.87347	0.483236	0.000318522
ENSG00000139832	2.4039	9.65259	0.000318522
ENSG00000105697	9.86971	0.325397	0.000316635
ENSG00000189320	87.1685	0.432233	0.000311644
ENSG00000135917	66.8265	0.394868	0.000310461
ENSG00000019169	5.67283	3.58856	0.000310461
ENSG00000007933	39.4078	0.505194	0.000309974
ENSG00000120156	6.64706	0.942197	0.000309513
ENSG00000106245	2.69187	10.9644	0.000299605
ENSG00000091986	24.8572	0.679413	0.000299605
ENSG00000163637	4.93946	0.686947	0.000299105
ENSG00000183696	2.42828	18.6397	0.000294243
ENSG00000255200	0.302028	0.265411	0.000290799
ENSG00000174640	12.7726	0.320879	0.000290483
ENSG00000035664	0.429941	9.75098	0.000288631
ENSG00000145850	4.3216	2.71477	0.000285793
ENSG00000155926	2.07776	101.589	0.000285503
ENSG00000130649	10.9471	0.805399	0.000282307
ENSG00000164197	20.4308	0.507237	0.000282307
ENSG00000211789	0.353213	0.413837	0.000282307
ENSG00000100234	11.8511	0.265863	0.000281363
ENSG00000147614	57.1292	0.453465	0.000280977
ENSG00000163071	22.3832	0.233078	0.000279651
ENSG00000153904	6.5121	0.982103	0.00027876
ENSG00000164294	43.2185	0.30839	0.000278593
ENSG00000177675	5.47347	0.969942	0.000273165
ENSG00000197702	11.7812	0.456202	0.00026362
ENSG00000203446	36.0896	0.382894	0.000261844
ENSG00000165568	0.461844	0.934452	0.00026035
ENSG00000204131	0.478751	3.94381	0.000253426
ENSG00000254481	0.27719	0.290226	0.000244993
ENSG00000123843	23.8645	0.65104	0.000239671
ENSG00000092607	5.58378	0.533223	0.00023925
ENSG00000111799	12.5597	0.327031	0.000238739
ENSG00000165124	17.4115	0.469456	0.000236177
ENSG00000139289	3.83789	3.89548	0.000236155
ENSG00000180155	0.227704	0.248373	0.000234135
ENSG00000224616	0.42831	0.557792	0.000232707
ENSG00000198467	3.86227	1.14757	0.000230873
ENSG00000244642	3.77861	3.17524	0.000229212
ENSG00000165997	2.19201	12.9521	0.000224244
ENSG00000172201	41.8211	0.299845	0.000224244
ENSG00000168658	8.83709	0.395068	0.000223537
ENSG00000185736	4.61952	0.86359	0.000221864
ENSG00000214189	2.16133	1.08562	0.000218133
ENSG00000108001	19.9563	0.286056	0.000215353
ENSG00000087077	3.76132	0.671835	0.000215054
ENSG00000226785	6.62897	0.443817	0.00021202
ENSG00000174469	5.41011	1.05968	0.000211921
ENSG00000277739	3.29822	15.0164	0.000210221
ENSG00000137831	3.80871	4.41413	0.000208892
ENSG00000137166	2.00615	3.46203	0.000208484
ENSG00000184672	14.4154	0.322854	0.000205582
ENSG00000114698	3.062	1.9922	0.000203207
ENSG00000198948	0.388418	3.81202	0.000199207
ENSG00000079385	3.20308	29.1785	0.000199127
ENSG00000145623	5.81418	0.732028	0.000194451
ENSG00000263482	0.392293	2.00089	0.000193599
ENSG00000274021	0.314973	0.266249	0.000192481
ENSG00000226958	3.66334	471.252	0.000192378
ENSG00000021852	156.343	0.820987	0.000188287
ENSG00000163531	9.2507	0.361153	0.000187955
ENSG00000277258	10.6298	0.466016	0.000186461
ENSG00000223387	23.1133	2.14049	0.000185998
ENSG00000157404	0.357178	0.36407	0.000185998
ENSG00000132465	0.382622	72.2605	0.000185247
ENSG00000237990	0.162948	0.193843	0.000184528
ENSG00000274752	0.327484	0.298558	0.000181845
ENSG00000100181	0.418807	5.39044	0.000181101
ENSG00000226864	3.20074	0.676778	0.000180211
ENSG00000151023	0.341821	2.06963	0.000177374
ENSG00000122176	52.7645	0.331867	0.000168371
ENSG00000127990	3.78659	0.890359	0.000167183
ENSG00000164761	47.116	0.314659	0.000162683
ENSG00000099139	0.414149	4.70054	0.00016149
ENSG00000168899	2.61337	1.80697	0.00015924
ENSG00000102145	0.388052	1.31214	0.000149096
ENSG00000138823	46.5995	0.408733	0.000146967
ENSG00000150510	9.96859	0.346625	0.000146967
ENSG00000138413	2.52484	8.44548	0.000146863
ENSG00000161544	18.2526	0.227376	0.000145783
ENSG00000161133	5.52973	0.517168	0.000145783
ENSG00000182118	3.37642	1.56837	0.00014555
ENSG00000118113	5.79461	25.1865	0.000138187
ENSG00000073754	25.5847	0.945629	0.000137113
ENSG00000244405	4.11093	0.771883	0.000134999
ENSG00000109339	3.0245	0.971122	0.000134833
ENSG00000138356	44.4391	1.06288	0.000132607
ENSG00000228784	0.393437	0.670628	0.00013217
ENSG00000214140	4.46602	0.374742	0.000129164
ENSG00000049130	8.38493	1.45721	0.000129052
ENSG00000104415	29.4923	0.252642	0.000127412
ENSG00000160862	276.658	2.68056	0.00012621
ENSG00000163564	0.48851	20.5187	0.000124284
ENSG00000213468	2.58996	2.49449	0.000123628
ENSG00000228278	12.6482	1.00063	0.000123628
ENSG00000176435	22.9999	0.278015	0.000120014
ENSG00000196632	14.9598	0.339115	0.000116154
ENSG00000128655	16.9614	0.292318	0.000114877
ENSG00000183578	12.0726	0.364707	0.000108963
ENSG00000211793	0.297682	0.247818	0.0001082
ENSG00000262714	0.248436	0.38425	0.000107753
ENSG00000078018	3.26993	1.16436	0.000107431
ENSG00000205403	146.161	2.7811	0.000107307
ENSG00000138207	60.8296	0.454421	0.000106427
ENSG00000168685	0.475001	54.076	0.000103825
ENSG00000113552	2.5787	2.46943	0.000102266
ENSG00000128266	0.403451	2.20073	0.000102074
ENSG00000250348	0.340093	0.257513	0.000100964
ENSG00000106211	3.87143	9.01835	9.98607e-05
ENSG00000163736	0.368712	38.2975	9.82672e-05
ENSG00000133142	3.68742	2.10905	9.77302e-05
ENSG00000233559	3.89216	2.53592	9.74433e-05
ENSG00000154721	6.65563	0.300104	9.60398e-05
ENSG00000118292	7.05943	1.09646	9.57135e-05
ENSG00000237181	2.26201	1.21407	9.38312e-05
ENSG00000118257	6.21146	1.86984	9.37631e-05
ENSG00000169418	34.2936	0.356259	9.15274e-05
ENSG00000034152	0.493789	19.3874	9.11724e-05
ENSG00000105499	2.29412	1.80377	8.90068e-05
ENSG00000130303	2.24508	12.0121	8.62204e-05
ENSG00000106258	40.2712	1.21872	8.51448e-05
ENSG00000231312	2.51178	3.5743	8.47374e-05
ENSG00000107566	2.15426	9.45524	8.40777e-05
ENSG00000198886	0.441362	829.149	8.39811e-05
ENSG00000175602	4.44698	1.37305	8.22109e-05
ENSG00000122194	147.751	1.96508	8.07821e-05
ENSG00000196636	2.0695	3.00413	8.07342e-05
ENSG00000255733	0.416026	11.6038	7.97156e-05
ENSG00000137960	5.46238	1.54051	7.89917e-05
ENSG00000198355	2.26564	6.38469	7.79425e-05
ENSG00000268555	0.300853	1.55685	7.68942e-05
ENSG00000255364	0.228333	0.253857	7.50502e-05
ENSG00000091656	32.9681	0.477688	7.29059e-05
ENSG00000134352	2.05626	56.3115	7.27882e-05
ENSG00000136244	8.02089	0.897161	7.24672e-05
ENSG00000184831	2.03642	1.72757	7.02736e-05
ENSG00000175550	2.13863	11.3684	6.83991e-05
ENSG00000081923	6.49321	0.655467	6.77147e-05
ENSG00000162783	2.0496	9.15021	6.68045e-05
ENSG00000091513	108.192	1.1559	6.65298e-05
ENSG00000025423	33.7089	1.6584	6.4558e-05
ENSG00000136881	36.7797	0.971226	6.313e-05
ENSG00000167261	0.410095	4.425	6.25104e-05
ENSG00000154175	21.2667	0.403742	6.20007e-05
ENSG00000092421	4.29944	0.796046	6.12569e-05
ENSG00000253998	0.168877	0.326324	6.12569e-05
ENSG00000119013	3.00348	4.06037	5.8907e-05
ENSG00000136158	4.11229	0.844215	5.84711e-05
ENSG00000106025	36.9967	0.363221	5.70818e-05
ENSG00000107796	2.58012	3.01344	5.6222e-05
ENSG00000048462	0.317581	1.61297	5.55635e-05
ENSG00000157150	20.9745	0.233145	5.55472e-05
ENSG00000198947	3.66692	1.85869	5.46243e-05
ENSG00000052795	2.00401	17.4022	5.42573e-05
ENSG00000156587	2.05564	27.129	5.2773e-05
ENSG00000196730	0.477944	11.6264	5.2773e-05
ENSG00000110448	0.403938	6.23604	5.23954e-05
ENSG00000133121	3.33144	2.83859	5.05737e-05
ENSG00000142156	28.0899	0.6824	4.92099e-05
ENSG00000162174	0.441004	0.958411	4.85681e-05
ENSG00000203727	53.2105	0.320246	4.78952e-05
ENSG00000133962	0.427795	4.48885	4.69806e-05
ENSG00000053918	0.444265	14.9892	4.58803e-05
ENSG00000152104	14.846	0.490403	4.50325e-05
ENSG00000117010	3.45608	2.67513	4.35254e-05
ENSG00000189184	89.0631	0.71923	4.33568e-05
ENSG00000276386	0.2281	1.55073	4.20643e-05
ENSG00000185070	24.677	0.412293	4.17496e-05
ENSG00000119922	5.03382	155.785	4.15528e-05
ENSG00000099954	7.08275	0.478775	3.97926e-05
ENSG00000163735	0.287649	3.54558	3.95305e-05
ENSG00000162409	40.7612	0.302867	3.88422e-05
ENSG00000087245	33.0392	0.373946	3.88422e-05
ENSG00000164713	2.16029	18.3146	3.67957e-05
ENSG00000121594	3.12483	1.35746	3.57294e-05
ENSG00000165449	10.2739	0.457314	3.49161e-05
ENSG00000211445	12.9751	1.54288	3.45562e-05
ENSG00000177425	2.49868	2.74891	3.24171e-05
ENSG00000260314	7.09773	2.09376	3.16958e-05
ENSG00000163347	133.315	0.657515	3.16958e-05
ENSG00000100342	2.68801	11.9891	3.15431e-05
ENSG00000269609	2.41502	0.930965	3.07596e-05
ENSG00000088756	35.1213	0.330966	3.0431e-05
ENSG00000021355	2.28312	57.8075	3.03059e-05
ENSG00000128536	0.396861	2.51741	3.01405e-05
ENSG00000198178	0.265584	0.380825	2.98336e-05
ENSG00000109667	0.447282	3.2607	2.91354e-05
ENSG00000154133	43.5148	0.500291	2.88879e-05
ENSG00000233392	0.0938151	0.201815	2.88132e-05
ENSG00000198626	3.85078	10.7276	2.81258e-05
ENSG00000039537	253.806	2.13979	2.73393e-05
ENSG00000125968	11.2584	0.712887	2.5768e-05
ENSG00000116833	15.7181	0.615025	2.55312e-05
ENSG00000182963	64.0425	0.813769	2.44872e-05
ENSG00000023839	5.30437	2.17077	2.37313e-05
ENSG00000118407	18.3227	0.730772	2.33286e-05
ENSG00000126251	9.78465	0.320373	2.27264e-05
ENSG00000007908	32.231	0.280755	2.24357e-05
ENSG00000149257	8.1209	0.808828	2.21911e-05
ENSG00000116016	3.66248	9.19006	2.09293e-05
ENSG00000198899	0.404387	347.542	2.09083e-05
ENSG00000167291	4.23913	0.865814	2.07461e-05
ENSG00000019144	8.10528	0.780644	2.06857e-05
ENSG00000164070	8.34545	1.15005	2.03008e-05
ENSG00000154734	15.5804	0.747596	1.99782e-05
ENSG00000109846	58.793	0.386229	1.92417e-05
ENSG00000138193	18.6925	0.399419	1.85255e-05
ENSG00000248527	0.427902	140.247	1.83769e-05
ENSG00000123094	6.15123	1.06353	1.68895e-05
ENSG00000066056	18.8502	0.445211	1.66404e-05
ENSG00000159618	0.455292	3.93627	1.66399e-05
ENSG00000085276	4.4552	1.18131	1.54291e-05
ENSG00000277586	0.220959	0.235144	1.52768e-05
ENSG00000168961	2.13173	11.2577	1.4866e-05
ENSG00000139926	5.74734	1.08262	1.46937e-05
ENSG00000168386	4.61046	1.54032	1.44548e-05
ENSG00000160185	0.448935	3.3165	1.44507e-05
ENSG00000154864	13.2443	0.800695	1.44139e-05
ENSG00000245060	2.60262	3.60026	1.27784e-05
ENSG00000275110	3.49407	141.02	1.20547e-05
ENSG00000225471	0.425672	7.87787	1.179e-05
ENSG00000277734	0.481303	27.1947	1.16378e-05
ENSG00000069667	0.492427	44.9593	1.15488e-05
ENSG00000185043	2.28251	2.85706	9.97205e-06
ENSG00000122223	0.429239	4.33423	8.8413e-06
ENSG00000152402	23.9313	0.873834	8.58936e-06
ENSG00000205927	0.0877339	0.202165	8.24977e-06
ENSG00000141753	10.9131	1.71303	8.10168e-06
ENSG00000116729	0.302267	4.78262	8.02866e-06
ENSG00000014257	0.317565	4.3004	7.93626e-06
ENSG00000164054	2.21801	19.911	7.70561e-06
ENSG00000164430	2.03085	7.41601	7.66165e-06
ENSG00000140285	20.0032	1.09198	7.58161e-06
ENSG00000245164	0.385467	6.1842	7.52602e-06
ENSG00000120254	2.01688	5.94411	7.35789e-06
ENSG00000062598	2.27026	20.1828	7.24201e-06
ENSG00000168003	2.14073	6.78014	6.80141e-06
ENSG00000215458	0.220621	0.481435	6.59108e-06
ENSG00000198763	0.425045	645.186	6.4147e-06
ENSG00000069702	0.412167	16.946	6.26955e-06
ENSG00000159403	6.24981	1.08086	6.17723e-06
ENSG00000249667	0.223776	0.305285	6.05095e-06
ENSG00000118523	41.8936	0.752157	5.92624e-06
ENSG00000100320	5.2148	1.10845	5.88069e-06
ENSG00000159167	50.0518	0.368526	5.85006e-06
ENSG00000091879	14.6278	0.817826	5.85006e-06
ENSG00000261701	67.1445	1.93589	5.81256e-06
ENSG00000166250	16.8129	0.65254	5.81256e-06
ENSG00000142798	11.1226	1.43516	5.8091e-06
ENSG00000021826	35.4613	2.30685	5.76661e-06
ENSG00000118946	20.6192	1.70128	5.42518e-06
ENSG00000158481	0.235046	0.452657	5.3026e-06
ENSG00000131634	0.401386	1.20091	5.12598e-06
ENSG00000213853	34.5431	0.54355	5.06406e-06
ENSG00000161642	0.417974	2.49509	4.71428e-06
ENSG00000176083	0.266941	0.52207	4.57221e-06
ENSG00000164929	6.44621	1.08305	4.31453e-06
ENSG00000225630	0.461264	106.244	4.16212e-06
ENSG00000166025	5.63495	2.27435	4.00382e-06
ENSG00000073734	29.9346	1.15595	3.94565e-06
ENSG00000105967	2.89922	38.2464	3.72596e-06
ENSG00000154262	8.66497	1.10827	3.71876e-06
ENSG00000078081	9.05185	5.91579	3.49213e-06
ENSG00000116285	11.0964	1.88173	3.45352e-06
ENSG00000118689	0.433259	50.1741	3.35548e-06
ENSG00000154099	18.2003	0.254206	3.28548e-06
ENSG00000229314	10.1671	4.81675	3.0878e-06
ENSG00000166145	0.330278	0.396773	3.08287e-06
ENSG00000196781	2.92521	6.1378	2.63701e-06
ENSG00000173269	30.3592	0.376927	2.30005e-06
[truncated: 99 more rows]

## Sheet: SurvivorControl Only
	Fold (Survivor/Control)	Base Counts	FDR
ENSG00000253267	12.7835	0.200803	0.0494211
ENSG00000257342	2.08868	0.82705	0.0487591
ENSG00000236356	9.6741	0.15792	0.0486936
ENSG00000166147	0.380155	1.45019	0.0483913
ENSG00000245293	2.99525	0.313191	0.0483913
ENSG00000250026	4.70992	0.162767	0.0483913
ENSG00000196586	2.04362	3.08408	0.0480476
ENSG00000272398	0.435412	8.93979	0.0460467
ENSG00000104147	2.00475	0.678479	0.0460169
ENSG00000243489	10.1681	0.169814	0.0459039
ENSG00000227117	3.74162	0.29585	0.0449904
ENSG00000184185	10.5435	0.179415	0.0449882
ENSG00000105173	2.16844	1.12714	0.0445666
ENSG00000251535	0.263015	0.148663	0.043558
ENSG00000188693	5.7207	0.208517	0.0434581
ENSG00000213694	0.349431	1.08514	0.0434532
ENSG00000138131	4.83874	0.190515	0.0434532
ENSG00000129173	2.3896	1.67734	0.0426505
ENSG00000206187	9.69092	0.196852	0.0426505
ENSG00000127423	2.65616	0.46979	0.041757
ENSG00000143434	0.344035	0.214798	0.0412704
ENSG00000224186	2.02654	0.981575	0.0408997
ENSG00000133488	0.265423	0.32646	0.0405692
ENSG00000260103	2.92114	0.320592	0.0402636
ENSG00000229546	5.62531	0.166143	0.0402636
ENSG00000137473	11.9975	0.196774	0.0400323
ENSG00000125319	2.71289	0.404859	0.0397968
ENSG00000203760	2.59678	0.800036	0.039582
ENSG00000092621	2.24912	1.46801	0.0385897
ENSG00000180422	3.24721	0.241573	0.0382699
ENSG00000215506	9.27926	0.186007	0.0367443
ENSG00000274267	2.88481	7.56249	0.0366816
ENSG00000151725	2.21124	5.65017	0.0365463
ENSG00000224452	5.58001	0.228172	0.0357618
ENSG00000164611	2.18438	2.22239	0.0351346
ENSG00000164393	9.73457	0.175178	0.0347786
ENSG00000226507	5.00815	0.163023	0.034685
ENSG00000278588	2.72734	5.74248	0.0344641
ENSG00000005379	2.28233	5.42627	0.0339494
ENSG00000128965	4.17865	0.291079	0.0338734
ENSG00000135373	0.225931	0.197099	0.0334877
ENSG00000196584	2.25438	1.2548	0.0334497
ENSG00000067836	0.471067	2.06759	0.0327728
ENSG00000107282	0.422667	0.560633	0.0326479
ENSG00000259374	7.01688	0.245853	0.0326021
ENSG00000175356	4.15494	0.882645	0.0324082
ENSG00000186648	2.11817	0.644659	0.0322305
ENSG00000105131	7.99246	0.179341	0.0316125
ENSG00000145979	2.01032	4.34848	0.0311805
ENSG00000124635	2.16485	10.8048	0.031095
ENSG00000255571	2.70904	0.465305	0.0307693
ENSG00000134042	14.5394	0.281867	0.0304871
ENSG00000214960	0.493561	5.39409	0.030085
ENSG00000125657	4.04472	0.324898	0.0292363
ENSG00000217835	3.80058	0.216877	0.0289669
ENSG00000237649	2.20497	2.54342	0.0282958
ENSG00000211724	0.239651	0.202514	0.0280693
ENSG00000257877	0.261234	0.198957	0.0274879
ENSG00000124507	2.31886	1.18608	0.0273972
ENSG00000268731	0.254957	0.149215	0.0271765
ENSG00000134830	0.486663	1.9748	0.0271068
ENSG00000228022	8.86923	0.257859	0.0271068
ENSG00000262112	3.46285	0.409054	0.0269805
ENSG00000109927	0.417743	0.500851	0.026775
ENSG00000168116	0.488144	6.8431	0.0265921
ENSG00000225177	0.206554	0.166825	0.0255191
ENSG00000163357	5.97921	0.318743	0.025277
ENSG00000174482	3.90089	8.84228	0.0251047
ENSG00000253981	0.409256	0.588385	0.0248912
ENSG00000093009	2.24874	1.64283	0.0248718
ENSG00000259436	0.481377	0.54296	0.0239644
ENSG00000162063	2.2607	1.53889	0.0237854
ENSG00000169429	5.48482	32.4383	0.0236865
ENSG00000277075	2.38771	11.9618	0.0235346
ENSG00000216819	0.142713	0.178824	0.0234923
ENSG00000260911	2.92863	0.462671	0.0229209
ENSG00000134955	0.468404	1.29907	0.0225542
ENSG00000232712	8.09942	0.196079	0.0224929
ENSG00000134668	3.38451	0.46651	0.0224185
ENSG00000118473	0.463778	1.20682	0.0221642
ENSG00000179564	7.64881	0.209655	0.0221642
ENSG00000170312	2.35226	3.45562	0.02214
ENSG00000140534	2.38196	1.12241	0.0220447
ENSG00000276043	2.28661	3.15575	0.0214769
ENSG00000197153	3.06621	1.1861	0.0214769
ENSG00000167508	2.01572	1.41847	0.0212866
ENSG00000274767	0.419024	2.0647	0.0212044
ENSG00000280286	0.232999	0.174893	0.0202656
ENSG00000184270	2.58127	6.48031	0.0201807
ENSG00000261158	0.212822	0.151471	0.0188185
ENSG00000196678	2.20128	1.92396	0.0185841
ENSG00000218586	4.97444	0.162172	0.0182612
ENSG00000174177	2.27645	0.62529	0.0179613
ENSG00000132849	0.498001	8.62864	0.0173753
ENSG00000138623	0.493279	3.24133	0.0172807
ENSG00000143333	3.4018	0.539468	0.0170308
ENSG00000268913	0.136587	0.173241	0.0169838
ENSG00000105855	0.342297	0.721084	0.0169489
ENSG00000183763	2.33195	0.560866	0.0168212
ENSG00000104361	0.42051	1.76285	0.016713
ENSG00000131126	0.183961	0.15394	0.0163222
ENSG00000143107	7.6622	0.353241	0.0154447
ENSG00000196126	0.499702	9.72891	0.0149082
ENSG00000274997	3.00552	6.53315	0.0144382
ENSG00000188610	2.39908	0.924004	0.0139703
ENSG00000197903	2.03974	8.12454	0.0137933
ENSG00000197140	3.39693	1.06374	0.0137851
ENSG00000214193	3.60951	0.718532	0.013744
ENSG00000221983	0.475861	50.3736	0.0124613
ENSG00000196230	2.18556	50.2776	0.0122965
ENSG00000197461	2.53538	1.49493	0.012077
ENSG00000187837	2.24773	50.2261	0.0118129
ENSG00000278637	3.63858	0.444605	0.0113744
ENSG00000164674	2.21459	29.0158	0.0111725
ENSG00000083857	0.214893	0.542584	0.0110123
ENSG00000276368	2.98832	10.429	0.0104135
ENSG00000262943	2.9668	0.958431	0.0104125
ENSG00000005108	0.296251	1.01356	0.0103383
ENSG00000274642	4.27343	0.420653	0.00980532
ENSG00000117650	2.66238	1.32042	0.00951566
ENSG00000088325	2.09181	7.83503	0.00896675
ENSG00000171320	2.2688	2.4257	0.00895829
ENSG00000145386	2.52089	5.19751	0.00839113
ENSG00000273802	2.38479	7.03054	0.00821343
ENSG00000168298	2.33308	40.3307	0.00807212
ENSG00000185432	0.474766	8.52288	0.00752516
ENSG00000106399	2.0647	2.19407	0.00666337
ENSG00000105281	0.47906	4.4861	0.00650652
ENSG00000225434	0.416829	1.46768	0.00627337
ENSG00000249797	0.148184	0.434324	0.00599458
ENSG00000233822	2.09299	4.17775	0.00574394
ENSG00000180071	0.387228	0.592211	0.00556944
ENSG00000123485	2.45044	2.5851	0.00554473
ENSG00000132646	2.23476	9.35713	0.00505166
ENSG00000275713	2.72874	8.07331	0.00465906
ENSG00000131398	0.423726	0.703108	0.00441627
ENSG00000180644	2.72454	29.3746	0.00426776
ENSG00000230092	0.470519	2.25154	0.00424354
ENSG00000115523	2.74435	31.1509	0.00357874
ENSG00000175305	2.04869	1.98485	0.00352998
ENSG00000169607	2.22756	3.24065	0.00284653
ENSG00000143776	0.455162	7.77742	0.00278241
ENSG00000184661	2.57721	3.2612	0.00275512
ENSG00000138316	3.46037	0.576577	0.00223828
ENSG00000215861	4.03614	0.663792	0.00223447
ENSG00000080200	0.39497	3.68368	0.00202251
ENSG00000171657	0.189343	0.669932	0.00195758
ENSG00000030110	2.11807	3.18244	0.00180504
ENSG00000176890	2.89397	4.41654	0.00171683
ENSG00000140836	0.408233	5.74598	0.00162795
ENSG00000226328	0.462175	3.63909	0.00162795
ENSG00000145354	0.496728	5.42003	0.00154392
ENSG00000182481	2.18151	7.51913	0.00131853
ENSG00000196787	3.02517	8.90135	0.000970135
ENSG00000105701	0.225243	52.0117	0.00082715
ENSG00000165490	2.56603	1.85154	0.000739571
ENSG00000146410	2.30984	1.21003	0.000707911
ENSG00000142453	0.497199	4.34122	0.000599625
ENSG00000149554	2.34344	3.98596	0.000405669
ENSG00000184678	2.08876	22.8845	0.000399092
ENSG00000109099	0.117919	1.11053	0.000394785
ENSG00000205726	0.439473	7.05345	0.000307655
ENSG00000198108	5.65407	6.01405	0.000283181
ENSG00000135077	2.03505	11.9865	0.000246331
ENSG00000135605	0.457813	5.47326	0.000168552
ENSG00000204516	2.00574	3.76631	8.17905e-05
ENSG00000085840	2.74609	1.96344	6.93352e-05
ENSG00000179526	0.400287	2.99935	4.99507e-05
ENSG00000172817	0.15297	1.53481	3.413e-05
ENSG00000140403	0.360925	5.87371	2.48296e-05
ENSG00000137193	0.461345	39.4384	1.01671e-05
ENSG00000177666	0.403459	3.33089	6.91183e-06
ENSG00000107521	0.48249	9.08511	1.66231e-07
ENSG00000123240	0.391281	30.4986	7.54177e-08
ENSG00000138867	0.448359	12.0467	2.41534e-08

## Sheet: Both
	Fold (Fatal/Control)	Base Counts (Fatal)	FDR (Fatal)	Fold (Survivor/Control)	Base Counts (Survivor)	FDR (Survivor)
ENSG00000001617	37.9836	0.388322	3.85857e-07	17.1278	0.388322	0.000515671
ENSG00000002549	2.42035	46.4889	2.45317e-08	2.08563	46.4889	0.00024599
ENSG00000003989	108.027	0.781617	1.30798e-05	11.5664	0.781617	0.0465232
ENSG00000004939	0.200305	35.0566	3.80864e-09	0.129842	35.0566	6.92399e-07
ENSG00000005187	0.29459	4.36175	2.5403e-11	0.232159	4.36175	2.29395e-08
ENSG00000006210	54.6071	0.390695	2.07673e-08	20.5606	0.390695	0.000136158
ENSG00000007174	9.92435	0.225075	0.00114084	10.4508	0.225075	0.00554473
ENSG00000008283	0.457447	0.689365	4.79293e-05	0.498348	0.689365	0.0209341
ENSG00000008441	0.296776	6.7502	2.46865e-06	0.193236	6.7502	7.78194e-06
ENSG00000010610	0.357044	5.84614	1.34831e-17	0.404135	5.84614	2.11372e-07
ENSG00000011028	0.438468	0.705727	0.00783058	0.382669	0.705727	0.0406015
ENSG00000011465	222.399	1.63769	6.31845e-08	72.7166	1.63769	4.09162e-05
ENSG00000011590	4.10068	1.20694	7.24066e-09	3.19853	1.20694	0.000133429
ENSG00000012504	233.491	1.14763	2.41618e-05	22.6019	1.14763	0.0149735
ENSG00000013297	13.4546	0.346828	8.19751e-06	8.11082	0.346828	0.0038752
ENSG00000013306	0.128147	14.9398	4.76276e-20	0.0857176	14.9398	2.32268e-12
ENSG00000013561	0.363452	7.40792	9.11269e-18	0.338907	7.40792	3.18455e-11
ENSG00000018408	10.3748	3.74253	5.07783e-08	4.40542	3.74253	0.00522878
ENSG00000019549	64.1364	0.410405	1.0121e-05	13.149	0.410405	0.0113691
ENSG00000019991	6.17829	8.58572	1.83769e-05	4.01439	8.58572	0.0101231
ENSG00000022840	0.437901	61.4425	8.41116e-08	0.391358	61.4425	1.15103e-05
ENSG00000024422	13.4997	0.794906	2.99121e-05	7.62766	0.794906	0.00818763
ENSG00000029534	0.267282	15.4109	1.28092e-09	0.291078	15.4109	0.000257803
ENSG00000034713	0.410024	13.7217	2.44977e-13	0.399061	13.7217	5.84369e-08
ENSG00000035720	3.967	8.11846	3.33052e-10	2.75824	8.11846	0.000177362
ENSG00000038295	14.7629	0.244563	0.00358072	11.889	0.244563	0.0312137
ENSG00000039560	80.6434	3.02607	2.81985e-10	17.2362	3.02607	0.000121195
ENSG00000041982	43.9806	0.555093	4.78113e-06	22.207	0.555093	0.000875124
ENSG00000042781	13.1203	0.346253	0.000611922	13.8877	0.346253	0.00307267
ENSG00000042832	2.8409	6.65431	0.000611676	2.62284	6.65431	0.0157788
ENSG00000043093	0.495688	27.5652	3.36502e-07	0.465045	27.5652	6.3245e-05
ENSG00000044524	20.5505	0.354051	5.18984e-05	12.5699	0.354051	0.004865
ENSG00000046889	33.5126	0.877862	1.93177e-07	14.3744	0.877862	0.000493907
ENSG00000047457	386.757	9.41573	4.49926e-08	26.0558	9.41573	0.00374012
ENSG00000048052	0.460612	16.9038	1.46775e-06	0.444557	16.9038	0.000471231
ENSG00000048342	2.42631	1.18849	0.0217924	2.7346	1.18849	0.0434532
ENSG00000050438	0.386771	1.80258	1.09305e-08	0.473333	1.80258	0.00465906
ENSG00000053747	17.3702	0.258616	0.000268519	10.6681	0.258616	0.0154447
ENSG00000054598	18.8284	0.605371	6.31845e-08	8.0973	0.605371	0.00152969
ENSG00000055332	2.5189	73.3656	4.71443e-08	2.14131	73.3656	0.00037549
ENSG00000057757	0.206024	6.93208	1.76901e-38	0.217303	6.93208	6.07071e-18
ENSG00000059378	2.5183	23.1576	3.88563e-06	2.0815	23.1576	0.00601706
ENSG00000060138	0.209741	44.0821	3.9694e-22	0.15044	44.0821	6.93984e-16
ENSG00000060237	0.357296	106.896	1.29759e-28	0.384591	106.896	1.5439e-13
ENSG00000060566	603.596	12.217	1.55975e-08	49.6906	12.217	0.000568185
ENSG00000062822	2.13104	1.66071	9.74433e-05	2.11541	1.66071	0.00284976
ENSG00000063015	5.97263	0.381462	0.00296897	9.7617	0.381462	0.000870731
ENSG00000063854	0.430461	7.57278	0.000324448	0.317035	7.57278	0.000317238
ENSG00000064042	19.7808	2.30456	2.85425e-07	5.24044	2.30456	0.0234923
ENSG00000065054	66.7008	2.79262	4.29784e-10	25.7214	2.79262	5.82557e-06
ENSG00000065320	6.56366	0.471241	6.19496e-05	5.73273	0.471241	0.00256764
ENSG00000065621	2.06776	0.635205	0.0300369	3.11357	0.635205	0.0018699
ENSG00000065911	2.05349	13.5563	5.83687e-10	2.00022	13.5563	9.85025e-07
ENSG00000066032	14.7051	0.553804	0.000134833	11.3548	0.553804	0.00364172
ENSG00000066629	18.8369	0.35905	5.20976e-05	7.73065	0.35905	0.0280693
ENSG00000066923	2.68041	0.775011	0.000320899	2.24861	0.775011	0.0370711
ENSG00000066926	0.13464	12.6365	1.18383e-29	0.130263	12.6365	9.23629e-14
ENSG00000068079	3.78423	8.82812	4.3057e-11	2.74208	8.82812	4.35317e-05
ENSG00000068971	0.404388	1.80743	2.82384e-13	0.345251	1.80743	2.81877e-10
ENSG00000069122	165.616	2.09105	1.00226e-12	35.7571	2.09105	1.57175e-06
ENSG00000069399	2.1953	19.2002	0.000239787	2.05568	19.2002	0.0114204
ENSG00000070019	4.30342	0.231165	0.00395715	4.43164	0.231165	0.0192903
ENSG00000070182	0.225236	11.2525	3.18615e-10	0.209129	11.2525	1.50383e-05
ENSG00000070778	22.3735	0.417111	7.44259e-05	10.5373	0.417111	0.0153374
ENSG00000070808	33.9062	0.418853	0.00665041	30.6603	0.418853	0.0230199
ENSG00000071242	0.411227	8.90112	1.84481e-08	0.438646	8.90112	0.000450651
ENSG00000072134	0.409558	2.38662	1.3828e-08	0.348196	2.38662	1.17077e-06
ENSG00000072201	5.4193	0.329856	0.00246908	5.49485	0.329856	0.0162149
ENSG00000072315	17.1434	0.238884	9.94224e-06	14.3739	0.238884	0.000328576
ENSG00000073282	0.372621	0.73822	2.50701e-06	0.391708	0.73822	0.00357217
ENSG00000073712	28.7598	1.12053	9.64721e-09	12.3885	1.12053	0.000136691
ENSG00000073792	0.16148	9.73675	3.19532e-33	0.173032	9.73675	1.75858e-14
ENSG00000073910	0.218644	21.4501	1.59327e-18	0.299786	21.4501	1.03828e-05
ENSG00000074211	3.76683	0.3712	0.00108917	3.17194	0.3712	0.0405529
ENSG00000074410	28.937	0.462721	1.61422e-08	30.2574	0.462721	2.2599e-07
ENSG00000074964	0.376834	1.14366	0.000352859	0.33849	1.14366	0.00961433
ENSG00000075218	2.35809	1.62568	0.000685176	2.9261	1.62568	0.000328576
ENSG00000075223	0.363254	1.83022	2.2078e-08	0.357458	1.83022	9.61089e-05
ENSG00000075618	6.9126	0.637532	0.000351427	4.8613	0.637532	0.0252674
ENSG00000075643	3.43101	0.291709	0.00640586	3.37023	0.291709	0.0435583
ENSG00000076770	0.191872	40.8026	1.60767e-21	0.187539	40.8026	1.44246e-10
ENSG00000076864	0.154093	1.10015	2.71908e-10	0.193137	1.10015	0.000853091
ENSG00000076944	3.43206	22.1204	3.07802e-07	3.20306	22.1204	5.86442e-05
ENSG00000077092	18.2069	0.456549	1.12033e-05	7.58509	0.456549	0.0148416
ENSG00000077984	2.32296	18.223	8.78162e-05	2.38558	18.223	0.00119431
ENSG00000078098	25.8447	2.07341	1.50719e-07	16.5078	2.07341	4.84344e-05
ENSG00000078328	21.4307	0.362319	0.00235174	12.2166	0.362319	0.0459987
ENSG00000078401	4.45046	0.502284	0.00242415	5.16358	0.502284	0.00615854
ENSG00000078589	0.489657	5.27575	8.83586e-07	0.447255	5.27575	6.65245e-05
ENSG00000079215	10.512	3.36725	4.3192e-12	5.07277	3.36725	3.52292e-05
ENSG00000079308	0.193795	19.4389	6.05375e-12	0.121341	19.4389	3.18998e-09
ENSG00000079557	102.59	0.515331	3.17526e-05	12.5221	0.515331	0.028672
ENSG00000080224	6.76382	0.371884	0.00112369	5.09933	0.371884	0.0400875
ENSG00000080618	88.3424	1.63662	5.50002e-06	20.4095	1.63662	0.00585158
ENSG00000080709	13.9778	0.25269	0.000214185	13.164	0.25269	0.00223447
ENSG00000081041	3.3921	1.05619	0.0365106	4.93128	1.05619	0.0214438
ENSG00000081059	0.383738	15.8972	1.09489e-07	0.441276	15.8972	0.00421533
ENSG00000081189	0.452121	34.2581	7.71499e-14	0.447044	34.2581	3.69522e-08
ENSG00000081803	9.82018	0.783411	6.76326e-08	4.37662	0.783411	0.00790281
ENSG00000082014	2.35945	5.27877	0.00879855	2.63756	5.27877	0.0191807
ENSG00000082146	0.0696752	14.3682	3.17229e-52	0.0608319	14.3682	4.16772e-23
ENSG00000083067	13.6269	0.564669	1.63364e-06	5.9539	0.564669	0.0103383
ENSG00000084674	1173.56	6.40133	1.22743e-11	91.6813	6.40133	5.13831e-06
ENSG00000084734	20.7145	0.242906	0.000958371	10.3908	0.242906	0.0295833
ENSG00000085999	2.42751	0.945109	0.000936498	2.74238	0.945109	0.00210398
ENSG00000086232	0.302733	35.988	1.65043e-26	0.397325	35.988	3.14165e-08
ENSG00000086506	0.326478	0.296004	0.00618369	0.158747	0.296004	0.00150368
ENSG00000087074	2.83816	41.2589	1.93747e-05	2.55299	41.2589	0.00255546
ENSG00000087116	6.98779	1.60319	9.79309e-05	4.93184	1.60319	0.0112291
ENSG00000087589	0.189846	4.01384	1.42707e-37	0.231953	4.01384	2.34684e-14
ENSG00000088827	7.47846	7.48769	2.45698e-13	5.89812	7.48769	8.99179e-09
ENSG00000089127	3.42999	43.5268	3.91618e-09	2.98957	43.5268	1.21216e-05
ENSG00000089250	14.9376	0.221922	0.00985401	22.5315	0.221922	0.014343
ENSG00000089472	5.89101	0.54456	0.00130858	5.12317	0.54456	0.0197318
ENSG00000089685	2.25119	2.22515	0.0198753	3.03754	2.22515	0.00703317
ENSG00000089692	5.07038	3.23812	2.93381e-10	6.15639	3.23812	4.43914e-10
ENSG00000090013	0.429589	5.74646	0.000512429	0.344272	5.74646	0.0019179
ENSG00000090238	0.3839	14.3502	1.4712e-11	0.335852	14.3502	2.57913e-08
ENSG00000090339	2.87649	16.2375	1.2852e-05	2.571	16.2375	0.00215965
ENSG00000090376	3.32091	87.1007	3.3432e-05	2.64616	87.1007	0.0107141
ENSG00000090382	0.316054	216.812	8.68093e-10	0.445888	216.812	0.0126456
ENSG00000091136	26.4836	0.596182	2.05692e-07	7.0196	0.596182	0.0148579
ENSG00000091181	0.0655192	1.97212	5.01748e-28	0.0713163	1.97212	1.52607e-10
ENSG00000091583	245.372	1.69932	5.11111e-06	29.8179	1.69932	0.00733937
ENSG00000092200	0.395889	0.414737	8.45548e-05	0.457682	0.414737	0.0441826
ENSG00000093072	0.341929	11.2749	2.73039e-17	0.478524	11.2749	0.000224273
ENSG00000094963	102.181	0.878192	5.14477e-07	35.2805	0.878192	0.000328576
ENSG00000095203	16.5174	0.562901	3.64865e-06	7.60934	0.562901	0.00627337
ENSG00000095713	6.76968	0.178467	0.0201379	7.98058	0.178467	0.0429469
ENSG00000096060	4.12099	120.029	1.52089e-11	2.94639	120.029	1.63994e-05
ENSG00000096696	20.7853	1.22036	6.53416e-07	8.41301	1.22036	0.00318991
ENSG00000099194	3.44288	5.68798	2.12521e-05	2.46986	5.68798	0.0239126
ENSG00000099260	104.478	1.60845	6.86465e-10	43.5568	1.60845	2.22029e-06
ENSG00000099377	3.84067	0.71152	6.70903e-05	2.62084	0.71152	0.0495884
ENSG00000099804	0.34568	7.03235	6.36797e-09	0.242561	7.03235	1.93229e-08
ENSG00000099860	4.34672	11.2704	5.18968e-08	3.46972	11.2704	0.000131034
ENSG00000099864	33.9717	0.39681	1.54291e-05	9.93973	0.39681	0.0204595
ENSG00000099985	3.18389	3.71184	0.000715284	2.76721	3.71184	0.0258962
ENSG00000100012	0.159897	0.250282	0.0001421	0.0817037	0.250282	0.00106562
ENSG00000100024	8.78335	4.14346	9.51912e-07	7.26201	4.14346	0.000113004
ENSG00000100031	2.44734	1.46943	9.06883e-05	2.10109	1.46943	0.0189886
ENSG00000100079	0.101097	0.585462	5.08178e-12	0.183019	0.585462	0.00494073
ENSG00000100097	2.44555	13.6238	0.000789062	2.20249	13.6238	0.0304402
ENSG00000100104	0.425475	2.82713	1.13896e-09	0.368427	2.82713	1.83586e-07
ENSG00000100225	0.161681	49.3567	6.31005e-47	0.147497	49.3567	5.35643e-24
ENSG00000100292	3.24255	8.43413	0.000716277	2.66891	8.43413	0.0393655
ENSG00000100325	0.225663	16.3151	1.8357e-44	0.218752	16.3151	3.08164e-23
ENSG00000100453	4.03057	47.2569	7.57206e-07	5.79457	47.2569	5.14442e-08
ENSG00000100558	0.279023	0.872494	1.21365e-06	0.376039	0.872494	0.035467
ENSG00000100600	5.40564	3.63229	2.96337e-07	3.08461	3.63229	0.00911733
ENSG00000100784	0.443276	15.1779	3.33111e-06	0.455614	15.1779	0.00285766
ENSG00000100906	4.57762	53.749	3.87077e-07	4.22982	53.749	4.70346e-05
ENSG00000100979	5.44598	0.69576	0.000228347	3.8528	0.69576	0.0298429
ENSG00000100985	8.81409	25.603	4.51709e-06	6.3115	25.603	0.00101327
ENSG00000101187	4.28816	1.70587	3.81281e-06	5.5496	1.70587	2.15543e-06
ENSG00000101255	2.76376	0.832361	0.000383706	2.32643	0.832361	0.0370829
ENSG00000101331	9.73324	0.320142	8.02866e-06	7.21701	0.320142	0.00161344
ENSG00000101412	2.31613	1.31688	0.00122057	2.81134	1.31688	0.000878301
ENSG00000101463	5.22974	0.203345	0.0238722	6.70308	0.203345	0.0347175
ENSG00000101489	16.833	0.225196	0.00543584	13.3943	0.225196	0.0299527
ENSG00000101782	0.297772	40.0737	5.57056e-20	0.306499	40.0737	5.71831e-10
ENSG00000101825	26.9189	0.241448	0.00165417	15.6692	0.241448	0.0226504
ENSG00000101842	0.282846	0.723239	3.03611e-09	0.343765	0.723239	0.00158063
ENSG00000101938	65.5455	0.704197	1.06896e-05	10.8484	0.704197	0.0344641
ENSG00000101981	557.863	2.97601	6.20316e-05	23.6539	2.97601	0.0339494
ENSG00000102010	4.34009	3.66955	7.61509e-06	3.82205	3.66955	0.000806957
ENSG00000102024	10.8855	2.65652	7.04753e-08	4.00129	2.65652	0.0148416
ENSG00000102057	4.10839	0.64505	9.47447e-06	3.4367	0.64505	0.00242787
ENSG00000102100	2.28965	1.55876	0.0144884	2.79493	1.55876	0.0128798
ENSG00000102109	0.22852	0.269169	4.04266e-05	0.151602	0.269169	0.000558519
ENSG00000102221	3.64268	3.09867	7.65655e-10	2.0086	3.09867	0.0221642
ENSG00000102245	0.327821	1.60086	1.17649e-10	0.474193	1.60086	0.0110613
ENSG00000102452	14.9595	0.246784	0.00224758	13.9681	0.246784	0.0149189
ENSG00000102755	4.5073	4.10257	5.18115e-08	2.55805	4.10257	0.0119389
ENSG00000102802	9.71423	0.199782	0.00023996	9.12602	0.199782	0.00279858
ENSG00000102935	21.8836	0.313997	1.85255e-05	6.96432	0.313997	0.0393933
ENSG00000103056	0.0822783	2.34508	1.49548e-33	0.0893409	2.34508	5.2632e-13
ENSG00000103148	0.40731	6.93491	2.91206e-05	0.348401	6.93491	0.000612822
ENSG00000103342	0.213333	46.694	3.15759e-38	0.196859	46.694	5.2029e-21
ENSG00000103355	0.0219179	0.358924	6.1674e-26	0.0238682	0.358924	6.28311e-09
ENSG00000104067	74.3164	3.39506	1.1587e-11	24.0246	3.39506	1.91265e-06
ENSG00000104320	2.99886	77.9063	4.80113e-06	2.87013	77.9063	0.000333744
ENSG00000104522	0.449113	2.26514	0.000209144	0.459006	2.26514	0.0235582
ENSG00000104760	3344.54	45.1856	2.75189e-06	62.629	45.1856	0.0149342
ENSG00000104765	0.161962	113.243	1.03797e-16	0.137094	113.243	4.29791e-09
ENSG00000104889	2.18747	1.00252	0.0125903	2.82188	1.00252	0.00553379
ENSG00000104892	0.106034	0.427747	1.27881e-11	0.0888305	0.427747	7.7827e-06
ENSG00000104918	9.20116	1.08327	2.50399e-06	4.58096	1.08327	0.0120611
ENSG00000104921	0.365087	0.585178	5.68955e-05	0.277455	0.585178	0.000307845
ENSG00000104938	48.5263	0.34314	4.44682e-05	16.8823	0.34314	0.00670238
ENSG00000104967	29.8915	0.329948	3.32966e-05	10.0622	0.329948	0.0212268
ENSG00000104970	3.4716	2.64622	0.000594955	4.67328	2.64622	0.000263589
ENSG00000105205	0.0999712	3.76846	8.37634e-21	0.0932017	3.76846	3.18675e-09
ENSG00000105255	6.73986	0.238232	0.00204989	8.00827	0.238232	0.00443592
ENSG00000105366	0.045088	0.624546	2.63133e-21	0.0636152	0.624546	1.26693e-06
ENSG00000105398	445.064	2.331	1.41548e-05	25.5633	2.331	0.0158448
ENSG00000105559	38.8705	0.85789	9.88807e-07	7.52754	0.85789	0.0315951
ENSG00000105650	5.00524	0.297721	0.00897968	6.60701	0.297721	0.00944038
ENSG00000105707	5.71432	0.443438	0.000480837	6.06736	0.443438	0.00245962
ENSG00000105711	2.08388	0.828661	0.0112944	2.22732	0.828661	0.0331607
ENSG00000105928	3.68974	0.36833	0.00665005	4.31464	0.36833	0.0133275
ENSG00000105971	4.35201	1.85102	0.000272245	3.72431	1.85102	0.0109115
ENSG00000106003	0.402715	2.80148	4.47265e-07	0.435095	2.80148	0.00281384
ENSG00000106066	0.179755	6.30484	1.92026e-22	0.32787	6.30484	0.000151537
ENSG00000106078	14.0552	0.331853	0.000123958	9.15468	0.331853	0.00885637
ENSG00000106366	11.5745	2.89494	3.06202e-08	3.56751	2.89494	0.0308282
ENSG00000106511	19.5901	0.287635	2.86752e-05	9.78632	0.287635	0.00913222
ENSG00000106536	24.5207	0.335349	2.89977e-06	23.6639	0.335349	4.84481e-05
ENSG00000106571	5.53386	1.26925	1.01831e-05	4.06737	1.26925	0.00417829
ENSG00000106628	2.38336	1.33759	0.00244441	2.42673	1.33759	0.0190455
ENSG00000106852	16.1418	0.21663	0.00259555	13.0247	0.21663	0.0178298
ENSG00000106927	75.1516	0.415669	4.03289e-05	10.4374	0.415669	0.035467
ENSG00000107242	0.496352	10.7853	0.00034532	0.480926	10.7853	0.0126847
ENSG00000107262	0.208987	11.6624	1.39582e-37	0.175326	11.6624	5.54781e-23
ENSG00000107562	367.125	5.33589	4.8966e-11	69.705	5.33589	2.95336e-06
ENSG00000107593	23.469	0.322488	7.32467e-06	11.899	0.322488	0.00341733
ENSG00000107954	0.347734	0.277015	0.00436969	0.300758	0.277015	0.0472574
ENSG00000108018	7.71348	0.289117	0.00201843	6.02183	0.289117	0.0407457
ENSG00000108106	3.58015	3.62611	4.73335e-07	3.77328	3.62611	9.94987e-06
ENSG00000108309	0.182932	1.90697	4.26245e-07	0.0990675	1.90697	7.7205e-06
ENSG00000108387	3.44933	2.16018	9.8618e-06	3.54929	2.16018	0.000166694
ENSG00000108679	3.08354	6.84464	4.80995e-11	2.51359	6.84464	1.05958e-05
ENSG00000108691	20.4314	12.0934	4.31523e-09	6.43593	12.0934	0.00167749
ENSG00000108700	76.4022	1.44544	7.67221e-10	18.352	1.44544	0.000158783
ENSG00000108771	4.48419	3.88681	1.27525e-07	3.06753	3.88681	0.00183647
ENSG00000108773	2.46673	1.13453	0.00014144	2.03204	1.13453	0.0409233
ENSG00000108821	197.519	0.904002	3.20369e-08	46.7192	0.904002	8.89117e-05
ENSG00000109089	10.3264	0.32569	0.000237275	6.88498	0.32569	0.0188607
ENSG00000109272	0.163219	6.16498	7.17273e-10	0.270233	6.16498	0.0157866
ENSG00000109452	0.356444	23.1355	3.34387e-12	0.471334	23.1355	0.00151785
ENSG00000109472	8.41838	0.259884	0.00364453	6.91377	0.259884	0.0397929
ENSG00000109511	6.04054	0.182388	0.0149237	7.9613	0.182388	0.020961
ENSG00000109906	3.37688	11.3849	7.53848e-07	2.26813	11.3849	0.0150857
ENSG00000110092	34.699	2.998	6.43599e-09	10.6734	2.998	0.00049877
ENSG00000110245	208.171	0.934878	1.72536e-05	19.6733	0.934878	0.0166296
ENSG00000110455	0.440061	0.554216	4.24399e-05	0.484101	0.554216	0.023969
ENSG00000110492	24.0209	1.03206	4.03982e-11	7.94693	1.03206	0.0002303
ENSG00000110841	14.7494	5.96423	4.15093e-09	4.79857	5.96423	0.00450183
ENSG00000111077	19.2792	0.408746	4.45955e-06	12.7139	0.408746	0.000752902
ENSG00000111206	2.19553	2.95946	0.00269722	2.57915	2.95946	0.00302475
ENSG00000111331	4.19029	65.1888	2.93381e-10	3.03635	65.1888	4.87196e-05
ENSG00000111335	3.91654	58.2021	4.04155e-10	3.25143	58.2021	4.8816e-06
ENSG00000111341	14.4801	0.747087	6.3271e-05	18.6835	0.747087	0.000123429
ENSG00000111537	2.83898	1.14375	0.000577811	3.99281	1.14375	6.65245e-05
ENSG00000111666	0.456706	10.7985	3.40855e-08	0.397337	10.7985	1.79636e-06
ENSG00000111796	0.297973	1.56858	4.44558e-10	0.381746	1.56858	0.00202577
ENSG00000112053	4.02817	5.0637	8.06475e-05	4.25898	5.0637	0.00062771
ENSG00000112062	2.50983	122.009	0.00227592	2.5163	122.009	0.0186296
ENSG00000112137	2.83953	12.1802	2.88132e-05	2.72154	12.1802	0.00133182
ENSG00000112175	66.2736	0.425654	2.80762e-05	16.9528	0.425654	0.00940146
ENSG00000112294	0.341062	2.77616	8.29594e-11	0.322843	2.77616	1.88331e-06
ENSG00000112299	4.91679	34.7029	2.25047e-06	4.05041	34.7029	0.000578777
ENSG00000112319	7.66002	0.257525	0.00360441	8.39119	0.257525	0.0148579
ENSG00000112541	34.508	0.730428	5.13985e-08	12.0258	0.730428	0.000977883
ENSG00000112759	0.297478	1.69798	8.00461e-08	0.234108	1.69798	1.04546e-05
ENSG00000112769	82.1406	0.725235	1.25327e-08	24.441	0.725235	0.000161768
ENSG00000112936	297.555	2.18892	3.54543e-09	42.1031	2.18892	0.000147873
ENSG00000112964	33.2063	1.12576	5.04609e-06	7.12662	1.12576	0.0432272
ENSG00000112984	2.74104	1.51911	0.00106254	3.1557	1.51911	0.00220321
ENSG00000113520	0.210636	0.163628	0.00458476	0.116561	0.163628	0.0101893
ENSG00000113594	100.001	4.88144	4.61802e-10	15.3795	4.88144	0.000507874
ENSG00000113600	375.739	3.81712	2.26455e-06	26.0118	3.81712	0.0132914
ENSG00000113657	12.1948	0.661913	0.000287594	6.85086	0.661913	0.0279084
ENSG00000113721	2.76534	1.76789	0.0024715	3.52984	1.76789	0.00165218
ENSG00000113739	10.0684	0.185969	0.0120253	11.1386	0.185969	0.0457172
ENSG00000113758	3.27571	3.41613	2.8163e-10	2.94118	3.41613	1.61919e-06
ENSG00000113889	188.888	0.906473	2.75857e-05	25.4515	0.906473	0.0106724
ENSG00000113905	2044.12	12.1134	2.707e-05	234.042	12.1134	0.00233234
ENSG00000114019	34.5716	0.288131	1.5393e-05	13.0137	0.288131	0.00601998
ENSG00000114115	19.646	0.244397	0.00115737	18.1555	0.244397	0.00702359
ENSG00000114124	3.02112	0.412798	0.046004	6.03353	0.412798	0.00227563
ENSG00000114204	0.250346	0.281162	1.69344e-05	0.223956	0.281162	0.00278241
ENSG00000114279	7.56092	0.667586	2.64359e-05	4.49702	0.667586	0.0169489
ENSG00000114812	0.325895	0.677715	6.94262e-08	0.401747	0.677715	0.00634431
ENSG00000115155	7.93355	3.73941	8.70358e-09	6.61733	3.73941	4.34557e-06
ENSG00000115267	3.60506	56.4761	2.02489e-07	3.09968	56.4761	0.000161768
ENSG00000115363	61.058	0.387879	5.24864e-06	13.1777	0.387879	0.00870223
ENSG00000115380	58.2076	0.596385	5.85006e-06	13.8739	0.596385	0.0114204
ENSG00000115461	218.578	1.55725	1.75118e-08	75.906	1.55725	1.38397e-05
ENSG00000115507	0.203597	0.169739	0.000266359	0.220402	0.169739	0.0426505
ENSG00000115590	11.5196	115.441	1.50636e-06	5.97773	115.441	0.00316611
ENSG00000115594	3.02007	32.7738	0.000971566	2.57875	32.7738	0.0383201
ENSG00000115604	4.7912	63.0031	4.55464e-07	3.39791	63.0031	0.00150155
ENSG00000115649	0.4164	3.89457	3.89445e-14	0.395169	3.89457	6.28311e-09
ENSG00000115963	163.082	1.32275	6.35145e-10	18.7056	1.32275	0.000956778
ENSG00000116132	49.2252	0.457263	1.70557e-05	11.9812	0.457263	0.0192467
ENSG00000116663	3.2363	1.80607	9.39247e-10	3.08645	1.80607	9.42609e-07
ENSG00000116711	0.41906	3.97731	1.79381e-10	0.493649	3.97731	0.000650204
ENSG00000116885	5.57162	0.4371	0.000881243	6.67766	0.4371	0.00174133
ENSG00000116991	2.76616	34.0611	0.000770308	2.33161	34.0611	0.0446793
ENSG00000117114	52.6993	1.92751	2.15756e-10	8.73489	1.92751	0.00260951
ENSG00000117226	2.9272	20.6151	9.17801e-07	2.29087	20.6151	0.00385855
ENSG00000117228	2.53855	85.7917	0.000188931	2.15643	85.7917	0.0246987
ENSG00000117245	11.6215	0.350829	9.69844e-05	7.64263	0.350829	0.00933131
ENSG00000117308	4.14584	0.702338	4.52612e-05	3.07791	0.702338	0.0178711
ENSG00000117399	3.04652	1.39093	0.00150016	3.84242	1.39093	0.00133182
ENSG00000117519	13.3401	1.28624	6.73693e-07	5.65299	1.28624	0.00783389
ENSG00000117594	10.1572	0.554898	6.31845e-08	5.56558	0.554898	0.0012855
ENSG00000117602	0.442875	10.0757	5.27542e-09	0.486011	10.0757	0.00051857
ENSG00000117707	34.5923	1.72704	9.81546e-07	6.93365	1.72704	0.0310373
ENSG00000117984	3.05656	4.43379	1.80876e-09	2.35907	4.43379	0.000257803
ENSG00000118137	150.118	0.697601	5.74038e-07	20.4421	0.697601	0.00321769
ENSG00000118160	7.01232	0.261367	0.00743384	11.8094	0.261367	0.00285403
ENSG00000118271	103.715	0.491877	0.0001082	15.5482	0.491877	0.0285056
ENSG00000118503	2.62134	73.2284	0.0035638	2.67591	73.2284	0.0217125
ENSG00000118514	2.41083	0.993086	0.044569	3.84297	0.993086	0.00603617
ENSG00000118515	0.475965	10.3565	7.56713e-05	0.395624	10.3565	0.000322891
ENSG00000118520	6.60606	12.9167	3.77571e-07	3.17373	12.9167	0.018385
ENSG00000118898	5.40601	0.265146	0.0109607	5.86102	0.265146	0.0348387
ENSG00000119333	2.48864	0.768011	0.0023767	2.76093	0.768011	0.00749299
ENSG00000119457	0.0444371	0.325304	2.34808e-32	0.105158	0.325304	9.23364e-08
ENSG00000119636	0.340866	5.718	6.71494e-05	0.341886	5.718	0.0127256
ENSG00000119900	0.381783	26.5668	1.41971e-15	0.372066	26.5668	4.29791e-09
ENSG00000119917	4.75184	139	1.24336e-06	3.11308	139	0.00582725
ENSG00000119950	0.159167	21.8362	1.01322e-31	0.133918	21.8362	1.1277e-17
ENSG00000120129	2.66898	37.8803	3.72251e-05	2.88937	37.8803	0.0002303
ENSG00000120217	3.56533	17.4377	0.000235255	3.15705	17.4377	0.00948647
ENSG00000120457	3.96386	0.381985	0.000680568	5.50884	0.381985	0.000218943
ENSG00000120498	3.34337	0.270769	0.0370938	4.32281	0.270769	0.0367279
ENSG00000120549	40.707	1.64316	3.98197e-13	13.1671	1.64316	3.9492e-06
ENSG00000120708	0.142997	3.57469	5.35031e-26	0.275387	3.57469	2.5565e-05
ENSG00000120907	73.4717	0.433698	1.87717e-06	13.9469	0.433698	0.00793592
ENSG00000121104	0.46687	12.2778	5.98079e-08	0.468501	12.2778	0.000168552
ENSG00000121380	19.9688	0.738779	2.66809e-09	9.61055	0.738779	0.000131293
ENSG00000121691	0.308119	17.8986	2.85154e-15	0.362194	17.8986	5.50616e-06
ENSG00000121797	5.25766	4.32736	5.86517e-10	4.66593	4.32736	6.40437e-07
ENSG00000121898	5.25774	0.561776	0.000622019	4.1133	0.561776	0.0264424
ENSG00000121989	0.409226	6.07063	7.38752e-07	0.458614	6.07063	0.00634431
ENSG00000122254	69.9423	0.467573	7.38752e-07	29.2309	0.467573	0.000251043
ENSG00000122679	8.57029	0.278969	0.00510119	7.8901	0.278969	0.0353324
ENSG00000122861	10.5658	0.764345	4.75108e-07	6.55921	0.764345	0.000871784
ENSG00000122966	3.71832	9.42235	0.000111012	3.20399	9.42235	0.00737157
ENSG00000122986	0.478899	4.80993	3.92457e-06	0.497297	4.80993	0.0036711
ENSG00000123091	0.29449	30.423	1.30645e-24	0.296484	30.423	7.25043e-13
ENSG00000123119	30.1294	0.833135	2.2341e-06	14.1887	0.833135	0.00133182
ENSG00000123342	39.3443	0.415239	1.21365e-06	10.817	0.415239	0.00902031
ENSG00000123374	2.02378	2.49571	0.000694826	2.19419	2.49571	0.0026058
ENSG00000123416	2.19372	51.931	0.00291784	2.28815	51.931	0.0152625
ENSG00000123610	5.28145	18.6741	0.000145783	4.97676	18.6741	0.00251568
ENSG00000123689	4.90018	22.8485	6.23765e-05	4.62775	22.8485	0.00144229
ENSG00000123975	3.27798	2.64347	1.44139e-05	3.05116	2.64347	0.00107229
ENSG00000124019	0.239048	0.418262	5.22573e-07	0.210875	0.418262	0.000322891
ENSG00000124098	0.101881	10.7321	3.3397e-40	0.0946209	10.7321	2.25154e-18
ENSG00000124212	77.8008	0.427971	2.91785e-06	28.5817	0.427971	0.000821411
ENSG00000124216	4.79394	0.352839	0.000946299	4.16521	0.352839	0.0218562
ENSG00000124233	0.094613	0.192585	8.15623e-09	0.0620085	0.192585	3.76767e-05
ENSG00000124302	4.08371	0.472856	0.00180353	5.97842	0.472856	0.000552682
ENSG00000124440	34.4895	0.309904	5.42518e-06	19.4848	0.309904	0.000650204
ENSG00000124493	6.17438	0.179777	0.0107752	7.89932	0.179777	0.0168721
ENSG00000124785	6.5513	1.94411	1.02369e-07	4.35729	1.94411	0.00063623
ENSG00000124942	0.381548	212.657	9.2763e-13	0.44952	212.657	7.76728e-05
ENSG00000125037	0.449711	9.4274	1.94694e-08	0.433672	9.4274	3.37549e-05
ENSG00000125148	5.02408	33.0667	3.93332e-07	3.07984	33.0667	0.00590869
ENSG00000125257	0.446992	13.7379	5.94864e-07	0.475676	13.7379	0.00234304
ENSG00000125355	12.3885	1.13053	1.72841e-10	6.56204	1.13053	4.8832e-05
ENSG00000125730	9.98518	3.0921	6.79181e-08	3.21202	3.0921	0.047053
ENSG00000125818	0.375285	20.8615	4.12411e-30	0.368851	20.8615	1.27219e-17
ENSG00000125851	14.8961	0.208555	0.00452191	10.839	0.208555	0.0367593
ENSG00000126246	3.04502	0.31423	0.00132519	3.15	0.31423	0.00921905
ENSG00000126266	11.3092	0.225986	0.00339944	10.2882	0.225986	0.0185638
ENSG00000126583	9.0074	0.505363	0.0043042	11.0517	0.505363	0.00882225
ENSG00000126709	8.6125	41.4201	2.12767e-16	4.52495	41.4201	2.99027e-07
ENSG00000126785	44.3804	0.461904	1.39527e-07	17.2665	0.461904	0.000544625
ENSG00000126803	2.93264	0.601045	0.000208977	2.38561	0.601045	0.0340845
ENSG00000126878	26.3575	1.18489	2.94089e-05	14.6873	1.18489	0.00298836
ENSG00000127324	10.2902	0.239037	0.0132923	10.8834	0.239037	0.0431956
ENSG00000127329	29.3208	1.58184	3.27562e-11	9.73126	1.58184	6.55817e-05
ENSG00000127586	2.22954	0.604588	0.00701169	2.47477	0.604588	0.0162149
ENSG00000127951	0.364058	62.3039	1.91636e-08	0.498969	62.3039	0.0280693
ENSG00000127952	2.63596	2.78816	6.60153e-09	2.3983	2.78816	2.33778e-05
ENSG00000128052	249.921	1.3146	3.32222e-12	56.5627	1.3146	6.7985e-07
ENSG00000128641	33.5863	1.92458	1.73152e-09	5.88304	1.92458	0.0126456
ENSG00000128849	124.926	2.69015	1.10924e-06	21.5964	2.69015	0.00448041
ENSG00000128917	15.4371	0.222235	0.000253284	11.7841	0.222235	0.00506878
ENSG00000128918	3.97274	37.9227	0.000395013	3.71751	37.9227	0.00716746
ENSG00000129472	0.265563	10.1098	5.08699e-20	0.194736	10.1098	9.19697e-16
ENSG00000129682	3.84005	37.44	0.00164591	3.23707	37.44	0.0398587
ENSG00000130202	2.23894	3.61908	0.00204545	2.07649	3.61908	0.0447197
ENSG00000130203	111.756	3.34413	1.91765e-08	35.0256	3.34413	6.36618e-05
ENSG00000130208	61.0719	0.681428	1.72784e-05	17.5819	0.681428	0.00911733
ENSG00000130224	18.5688	0.284949	4.18715e-05	9.52814	0.284949	0.0109115
ENSG00000130300	0.281919	1.28031	7.58575e-06	0.162329	1.28031	7.76049e-06
ENSG00000130433	0.0524257	0.20116	2.03755e-11	0.0563269	0.20116	0.000268759
ENSG00000130487	2.16025	0.999309	0.00215239	2.24904	0.999309	0.0131477
ENSG00000130489	3.10642	2.38384	1.91657e-05	3.02087	2.38384	0.000707734
ENSG00000130508	13.6958	0.719226	2.5943e-05	5.74141	0.719226	0.0321539
ENSG00000130513	18.4941	0.69745	5.01914e-07	6.88454	0.69745	0.00773096
ENSG00000130589	2.89348	11.6205	6.53205e-08	2.23547	11.6205	0.00163429
ENSG00000130600	67.9019	5.88822	7.46647e-09	44.1529	5.88822	1.26693e-06
ENSG00000130707	12.985	0.342859	0.000725618	12.6224	0.342859	0.00548546
ENSG00000130766	2.8157	3.60709	1.56675e-07	2.44712	3.60709	0.000303051
ENSG00000130821	0.126688	2.79001	4.91969e-14	0.104268	2.79001	2.65972e-07
ENSG00000130830	0.32247	26.0952	8.81603e-15	0.315065	26.0952	3.30952e-08
ENSG00000131015	10.022	0.205531	0.00017835	8.99745	0.205531	0.00301878
ENSG00000131153	2.09297	0.837605	0.0381738	2.55466	0.837605	0.0325563
ENSG00000131355	0.111447	4.21768	2.55643e-24	0.196614	4.21768	6.33894e-06
ENSG00000131386	11.9058	0.375884	0.00229751	9.45513	0.375884	0.026615
ENSG00000131462	2.20087	2.18308	0.00461108	2.72336	2.18308	0.00274945
ENSG00000131470	2.19898	0.796388	0.00420877	2.20122	0.796388	0.0326021
ENSG00000131477	22.7024	0.238958	0.000777371	14.1506	0.238958	0.0124414
ENSG00000131979	2.50335	24.4874	1.63919e-05	2.51999	24.4874	0.000429071
ENSG00000132003	2.90899	1.45969	6.58388e-07	2.21264	1.45969	0.00659739
ENSG00000132259	4.56696	0.507901	2.41631e-05	5.48287	0.507901	4.45393e-05
ENSG00000132530	3.6274	98.5169	1.79381e-10	3.13262	98.5169	1.63927e-06
ENSG00000132554	3.28652	0.238382	0.0482354	5.62164	0.238382	0.00831139
ENSG00000132613	3.26349	1.1231	3.07747e-05	2.55953	1.1231	0.0152124
ENSG00000132622	33.8398	0.361578	6.59478e-05	18.3373	0.361578	0.00426651
ENSG00000132661	2.91451	0.704147	0.000548849	3.31259	0.704147	0.00160508
ENSG00000132688	54.0242	1.67075	6.34927e-08	13.8043	1.67075	0.00150741
ENSG00000132693	374.864	1.81162	8.3398e-05	18.6246	1.81162	0.0429395
ENSG00000132819	0.371934	18.0893	4.11898e-09	0.350063	18.0893	1.33386e-05
ENSG00000132855	176.513	0.831959	2.18761e-06	15.4089	0.831959	0.012856
ENSG00000132965	2.85425	39.3118	0.000119697	2.38611	39.3118	0.0175034
ENSG00000133083	46.0183	0.480523	1.41557e-06	13.0717	0.480523	0.00563087
ENSG00000133101	11.8079	1.39405	1.72626e-08	7.21183	1.39405	0.000105748
ENSG00000133106	2.43303	172.49	2.00436e-05	2.22825	172.49	0.0028472
ENSG00000133110	16.536	0.263782	0.0114877	16.3052	0.263782	0.0404885
ENSG00000133116	4.92049	0.648379	4.65251e-06	3.3779	0.648379	0.00870223
ENSG00000133193	0.288909	13.2513	7.64776e-34	0.276675	13.2513	3.03807e-19
ENSG00000133317	0.147492	1.06129	1.65053e-19	0.201718	1.06129	1.96555e-06
ENSG00000133606	0.165392	58.6748	1.3013e-45	0.1508	58.6748	1.42257e-23
ENSG00000133710	6.01201	0.17799	0.0158283	8.54147	0.17799	0.0164309
ENSG00000133808	0.126083	2.5323	9.80848e-25	0.209519	2.5323	1.91851e-06
ENSG00000133816	0.108317	16.5902	9.31188e-49	0.134609	16.5902	1.02949e-17
ENSG00000134070	4.80279	11.4159	2.05394e-05	4.56483	11.4159	0.000579282
ENSG00000134072	0.263799	1.48021	6.76414e-10	0.214532	1.48021	1.11562e-06
ENSG00000134256	0.246767	1.95963	2.34509e-13	0.38742	1.95963	0.00321769
ENSG00000134321	6.27102	123.051	2.72472e-06	4.24335	123.051	0.00259212
ENSG00000134326	3.37162	24.1746	2.07864e-06	3.06264	24.1746	0.000352919
ENSG00000134343	12.7616	0.252213	0.00580949	10.2023	0.252213	0.0441826
ENSG00000134489	0.117082	0.967975	3.44419e-15	0.130353	0.967975	4.4742e-06
ENSG00000134533	35.4325	0.355168	2.72246e-05	11.4061	0.355168	0.0157866
ENSG00000134627	3.18421	4.83041	0.00015125	2.98435	4.83041	0.00470761
ENSG00000134780	0.351583	0.461237	0.000437182	0.235774	0.461237	0.00067615
ENSG00000134809	3.67153	2.52557	1.8252e-11	3.18524	2.52557	5.38269e-07
ENSG00000134871	146.142	1.81095	2.0534e-10	25.5474	1.81095	8.89117e-05
ENSG00000134874	24.2966	0.236645	0.0002706	8.93791	0.236645	0.0367418
ENSG00000135047	10.495	18.5653	5.9053e-11	4.16486	18.5653	0.000776765
ENSG00000135069	2.37954	2.64483	0.000148615	3.0252	2.64483	3.4432e-05
ENSG00000135094	33.2364	0.551831	4.03158e-06	13.3395	0.551831	0.00328677
ENSG00000135111	24.4091	0.36157	8.94459e-05	12.6037	0.36157	0.00944038
ENSG00000135114	4.3793	15.6343	1.06252e-08	3.3659	15.6343	9.31244e-05
ENSG00000135116	0.270962	0.443979	0.00200351	0.17086	0.443979	0.00678997
ENSG00000135144	3.87019	1.74032	1.91765e-08	3.28348	1.74032	5.86442e-05
ENSG00000135333	27.4619	0.278163	9.96628e-05	10.4331	0.278163	0.0164067
ENSG00000135424	8.7059	1.20001	9.68533e-06	11.4938	1.20001	1.13458e-05
ENSG00000135446	2.62778	2.56708	0.00162391	2.43803	2.56708	0.0322585
ENSG00000135476	2.4387	1.1602	0.00114286	2.33678	1.1602	0.0206614
ENSG00000135636	2.30327	119.876	0.00422746	2.36384	119.876	0.0241383
ENSG00000135845	0.26095	6.68856	2.7306e-24	0.233856	6.68856	1.22534e-14
ENSG00000135903	40.4446	1.04102	1.19679e-08	27.5344	1.04102	3.28148e-06
ENSG00000135919	2.54438	1.02241	0.000386317	2.4551	1.02241	0.00997704
ENSG00000135924	0.491897	4.39604	7.14382e-05	0.413359	4.39604	0.000328576
ENSG00000136011	33.8519	0.537991	3.6084e-07	12.5202	0.537991	0.00180504
ENSG00000136235	14.5874	2.81283	3.771e-07	6.6922	2.81283	0.00244935
ENSG00000136379	2.39419	1.11184	0.00110491	2.67314	1.11184	0.0029752
ENSG00000136514	4.35219	4.00088	3.24763e-07	3.24094	4.00088	0.0010574
ENSG00000136542	0.317075	0.569208	0.00107559	0.301461	0.569208	0.037113
ENSG00000136574	34.9192	0.283733	0.000193599	20.39	0.283733	0.00483631
ENSG00000136634	5.14577	1.63294	0.000315998	3.97735	1.63294	0.0191379
ENSG00000136689	6.48912	23.7292	2.67264e-07	3.50811	23.7292	0.00634626
ENSG00000136732	0.280048	30.6426	2.03997e-12	0.211115	30.6426	1.43295e-09
ENSG00000136819	0.225164	19.0244	6.16436e-29	0.192613	19.0244	1.02949e-17
ENSG00000136842	0.195406	5.18785	2.13932e-17	0.192083	5.18785	1.62412e-08
ENSG00000136848	15.7442	0.962507	7.53347e-10	7.44385	0.962507	0.000131034
ENSG00000136872	144.295	0.717546	1.24504e-06	40.565	0.717546	0.000498193
ENSG00000136908	0.443382	2.70757	2.75857e-05	0.370434	2.70757	0.000260936
ENSG00000136929	0.368061	54.016	0.000755112	0.333819	54.016	0.01707
ENSG00000136999	0.100022	0.269772	1.32788e-16	0.124282	0.269772	2.26948e-06
ENSG00000137033	221.752	1.19919	1.10831e-09	82.5005	1.19919	1.56877e-06
ENSG00000137077	69.0576	0.587058	0.000125115	19.3802	0.587058	0.0185997
ENSG00000137101	3.03621	3.31792	6.93861e-09	2.22032	3.31792	0.00167567
ENSG00000137168	2.29723	2.5648	0.000538538	2.16147	2.5648	0.0169233
ENSG00000137198	0.281672	6.11904	3.0256e-16	0.31606	6.11904	6.20684e-07
ENSG00000137216	0.244422	4.27676	1.12055e-18	0.210829	4.27676	1.60967e-11
ENSG00000137252	10.9054	0.212747	0.0151383	12.2168	0.212747	0.0352333
ENSG00000137267	0.276796	2.1791	4.45789e-05	0.148363	2.1791	2.35052e-05
ENSG00000137285	0.277051	0.538558	0.000227735	0.142944	0.538558	0.000104885
ENSG00000137312	2.52154	30.5142	9.98441e-10	2.22535	30.5142	1.70142e-05
ENSG00000137331	3.00077	11.3847	0.00109577	3.01233	11.3847	0.00994956
ENSG00000137474	4.71665	0.908596	1.87755e-05	3.39142	0.908596	0.010569
ENSG00000137491	16.8518	0.884915	1.56133e-07	8.52473	0.884915	0.000716452
ENSG00000137507	9.82393	0.615502	1.98377e-06	4.98658	0.615502	0.0106724
ENSG00000137573	41.6888	0.319639	8.06419e-05	14.0304	0.319639	0.0126311
ENSG00000137628	3.05388	68.1629	1.25798e-06	2.75365	68.1629	0.000361616
ENSG00000137693	55.233	0.87876	3.18344e-07	8.55676	0.87876	0.0235754
ENSG00000137869	17.1047	0.610135	7.6772e-08	10.6103	0.610135	0.00011934
ENSG00000137872	26.6505	0.376225	7.45914e-05	19.6891	0.376225	0.00202873
ENSG00000137959	5.76487	113.885	1.05172e-11	5.01604	113.885	3.36658e-08
ENSG00000137962	20.2992	3.162	1.78084e-08	6.0912	3.162	0.00450167
ENSG00000137965	4.12119	69.5925	7.96087e-09	3.45619	69.5925	2.13225e-05
ENSG00000138031	7.8928	16.7643	5.73357e-12	7.69065	16.7643	1.03434e-09
ENSG00000138083	9.16548	0.226979	0.00165939	6.54892	0.226979	0.0405349
ENSG00000138109	2297.6	13.462	1.36491e-06	116.627	13.462	0.00158081
ENSG00000138111	2.82971	0.720266	8.12109e-07	2.0437	0.720266	0.0222562
ENSG00000138162	29.1692	0.413555	2.82313e-06	9.52442	0.413555	0.0100336
ENSG00000138180	2.34745	3.03948	0.00407695	2.58717	3.03948	0.0114143
ENSG00000138315	10.6176	0.661233	6.04039e-05	5.97519	0.661233	0.0166963
ENSG00000138395	0.106287	0.33778	1.48478e-07	0.168975	0.33778	0.026615
ENSG00000138411	3.88822	3.10114	5.87087e-06	2.62516	3.10114	0.0186288
ENSG00000138642	3.12597	15.3885	1.47742e-05	2.71534	15.3885	0.00282768
ENSG00000138646	3.50728	41.7893	2.38412e-05	2.44254	41.7893	0.03003
ENSG00000138653	14.3871	0.204314	0.0240488	23.1516	0.204314	0.0339494
ENSG00000138744	0.392019	2.6716	1.00376e-10	0.391151	2.6716	5.37461e-06
ENSG00000138755	20.6055	4.57567	2.00757e-06	5.93449	4.57567	0.0244435
ENSG00000138771	17.3212	0.411862	1.77977e-05	9.47424	0.411862	0.00556558
ENSG00000138772	4.01087	28.286	3.87077e-07	3.30342	28.286	0.000335794
ENSG00000139209	1964.92	11.1356	1.62055e-06	79.6907	11.1356	0.00284976
ENSG00000139220	19.0716	0.315056	0.00112613	21.5998	0.315056	0.00369613
ENSG00000139278	0.312462	12.1678	3.18893e-19	0.447973	12.1678	8.04939e-05
ENSG00000139304	12.713	0.240022	0.00833238	15.706	0.240022	0.0189264
ENSG00000139318	0.231346	13.4749	1.63685e-19	0.287695	13.4749	5.34328e-07
ENSG00000139329	63.9882	0.867286	3.11661e-05	12.3192	0.867286	0.0337509
ENSG00000139410	5.24475	0.504573	0.00037589	3.68428	0.504573	0.0429469
ENSG00000139567	10.3368	0.694207	2.38722e-06	4.37216	0.694207	0.027975
ENSG00000139572	9.45025	1.5025	3.42837e-11	6.62212	1.5025	1.20854e-06
ENSG00000139970	0.0755503	2.593	1.8357e-44	0.145422	2.593	1.27045e-10
ENSG00000139973	5.89528	0.207808	0.0321883	9.50981	0.207808	0.021618
ENSG00000140015	25.7152	0.264879	0.00025276	25.8981	0.264879	0.00138215
ENSG00000140093	162.392	0.807069	0.000183241	16.7277	0.807069	0.0393655
ENSG00000140263	0.2707	1.62475	2.17458e-18	0.27663	1.62475	2.36337e-09
ENSG00000140287	0.38348	0.547329	0.00345268	0.265814	0.547329	0.00426651
ENSG00000140379	3.09378	57.658	1.21053e-05	2.41125	57.658	0.0105468
ENSG00000140464	2.29932	16.9003	6.10422e-06	2.05379	16.9003	0.00274776
ENSG00000140859	2.68664	1.36924	4.35192e-05	2.40123	1.36924	0.00607029
ENSG00000140937	137.926	0.745785	1.28794e-08	27.833	0.745785	0.000233421
ENSG00000140945	15.5656	0.760827	4.9031e-09	8.0395	0.760827	0.000165842
ENSG00000141034	0.445275	2.61187	3.27562e-11	0.408817	2.61187	7.23178e-08
ENSG00000141084	0.388158	8.71852	6.3122e-13	0.328365	8.71852	5.24854e-10
ENSG00000141338	71.6684	0.427883	2.49765e-05	10.2866	0.427883	0.0308282
ENSG00000141469	0.113884	3.88133	7.17647e-25	0.109009	3.88133	3.14119e-11
ENSG00000141837	5.45562	0.711917	2.77111e-06	3.83142	0.711917	0.00436078
ENSG00000142089	5.01995	56.6138	2.18361e-15	3.90748	56.6138	4.3329e-09
ENSG00000142185	3.8544	10.4921	8.29409e-06	4.43715	10.4921	2.70832e-05
ENSG00000142224	3.6163	0.515195	0.00484335	6.78159	0.515195	0.00014533
ENSG00000142408	0.0801269	0.315791	1.22078e-18	0.0923998	0.315791	2.47435e-07
ENSG00000142512	0.427046	6.73956	0.00103498	0.376714	6.73956	0.0115476
ENSG00000142611	10.4388	0.934811	1.63364e-06	6.65373	0.934811	0.00132952
ENSG00000142748	213.594	1.07897	1.48585e-09	62.6496	1.07897	6.33894e-06
ENSG00000142871	114.931	0.604496	4.55234e-08	9.93982	0.604496	0.0142514
ENSG00000142910	140.483	0.730348	2.31456e-09	27.1628	0.730348	0.000133804
ENSG00000143341	6.95101	1.76877	6.55446e-10	4.21361	1.76877	0.000146718
ENSG00000143416	0.325239	7.31579	0.00210229	0.219725	7.31579	0.0044654
ENSG00000143473	14.0204	0.27855	0.000617676	11.5992	0.27855	0.00895446
ENSG00000143494	6.75157	0.303451	0.000234135	8.39573	0.303451	0.000355531
ENSG00000143545	6.01442	4.48376	2.3768e-05	3.61559	4.48376	0.0214252
ENSG00000143546	3.13299	279.14	3.32831e-06	2.79308	279.14	0.000757109
ENSG00000143774	0.476954	14.0577	0.000211095	0.358546	14.0577	0.000117621
ENSG00000143850	4.78757	0.850701	6.01135e-05	5.54546	0.850701	0.000172819
ENSG00000144229	6.16714	0.445114	0.000252254	4.67454	0.445114	0.0185851
ENSG00000144366	12.0734	0.350485	0.000109066	7.99169	0.350485	0.0106724
ENSG00000144619	16.5223	0.360458	0.000982922	18.6539	0.360458	0.00320957
ENSG00000144749	0.44089	6.20066	1.37573e-05	0.472774	6.20066	0.0116161
ENSG00000144837	12.2923	0.389349	1.91636e-08	7.38846	0.389349	0.000287739
ENSG00000144847	4.8854	1.72525	0.000205212	4.6287	1.72525	0.00335233
ENSG00000145087	7.58507	0.654846	0.00263173	33.8232	0.654846	2.27414e-06
ENSG00000145244	0.273086	0.750559	4.80433e-06	0.211066	0.750559	0.000218412
ENSG00000145321	740.422	3.83831	1.0144e-05	38.3183	3.83831	0.0102361
ENSG00000145335	0.122099	40.6832	5.78511e-16	0.067918	40.6832	6.13618e-11
ENSG00000145365	2.49906	11.867	1.66404e-05	2.37477	11.867	0.00130854
ENSG00000145384	15.7861	0.335912	0.0231052	18.8997	0.335912	0.047969
ENSG00000145423	0.235235	0.259449	0.000594955	0.143671	0.259449	0.00306771
ENSG00000145526	32.4058	0.388732	6.5656e-06	36.396	0.388732	3.48935e-05
ENSG00000145555	4.02044	4.64121	2.08735e-06	2.38411	4.64121	0.0377404
ENSG00000145632	9.11679	1.9187	9.7649e-10	3.66963	1.9187	0.0048262
ENSG00000145708	18.4391	0.711987	1.87909e-08	9.21375	0.711987	0.00024599
ENSG00000145808	17.1827	0.226346	0.000613309	14.9748	0.226346	0.00486864
ENSG00000145934	31.5004	0.465346	5.58839e-05	18.8213	0.465346	0.00302721
ENSG00000146122	25.0001	6.49358	4.67331e-09	10.4061	6.49358	0.000119667
ENSG00000146399	7.25615	0.191768	0.000930264	8.73955	0.191768	0.00202251
ENSG00000146409	0.498441	1.4397	0.000113449	0.48685	1.4397	0.00711465
ENSG00000146648	71.6442	0.598703	2.68976e-07	17.3596	0.598703	0.00199882
ENSG00000146670	2.99276	1.74476	0.000260697	3.29946	1.74476	0.00111282
ENSG00000146938	16.6745	0.355184	8.82213e-05	7.14884	0.355184	0.0324722
ENSG00000147027	44.2965	0.322492	5.95927e-05	9.01237	0.322492	0.0386518
ENSG00000147113	40.8685	0.432689	9.43468e-08	21.1823	0.432689	0.000102608
ENSG00000147454	0.290349	131.968	3.24951e-09	0.233209	131.968	1.43486e-06
ENSG00000147481	12.6999	0.346019	0.00277283	11.3343	0.346019	0.0203362
ENSG00000147573	21.3613	0.431379	0.000976639	11.7668	0.431379	0.0288176
ENSG00000147852	0.295968	0.353005	2.68367e-05	0.266669	0.353005	0.0029645
ENSG00000148450	2.02938	2.66413	0.00225926	2.04308	2.66413	0.0201199
ENSG00000148541	24.6862	0.245342	0.00116383	14.6844	0.245342	0.0189886
ENSG00000148584	239.713	1.14858	6.19107e-06	24.1648	1.14858	0.0086266
ENSG00000148702	203.52	1.01237	8.38386e-05	20.308	1.01237	0.0255073
ENSG00000148735	3.39785	0.304824	0.0133302	4.17844	0.304824	0.016443
ENSG00000148926	4.03813	7.30983	3.24017e-08	4.11467	7.30983	1.56408e-06
ENSG00000149131	3.7942	29.7121	2.92939e-09	3.03664	29.7121	4.09162e-05
ENSG00000149212	0.271078	39.3289	5.81528e-33	0.250417	39.3289	2.60838e-19
ENSG00000149260	0.241449	0.36431	3.51221e-07	0.265356	0.36431	0.00281384
ENSG00000149534	0.253338	0.470516	4.57721e-07	0.217537	0.470516	0.00020552
ENSG00000149564	2.17987	1.52606	0.0172629	2.96274	1.52606	0.00458831
ENSG00000150275	15.3708	0.499344	2.46853e-05	7.08013	0.499344	0.0162149
ENSG00000150471	5.69295	0.437686	0.00174291	5.22959	0.437686	0.0204595
ENSG00000150656	4.04355	0.448588	0.00315251	3.75869	0.448588	0.033769
ENSG00000150672	3.43195	26.0252	2.68244e-05	2.5192	26.0252	0.0203333
ENSG00000150867	0.430318	109.951	8.27775e-14	0.499328	109.951	2.95532e-05
ENSG00000151025	6.27356	0.313425	0.000400807	5.86023	0.313425	0.00681014
ENSG00000151276	8.43219	1.61248	4.77662e-08	4.37332	1.61248	0.00230257
ENSG00000151322	37.5335	1.13028	2.13049e-10	16.7539	1.13028	8.42972e-06
ENSG00000151364	10.5306	0.644887	5.01297e-08	6.41034	0.644887	0.000334856
ENSG00000151650	0.208746	0.218894	1.8397e-06	0.267802	0.218894	0.0181112
ENSG00000151655	279.71	1.36601	1.68848e-05	14.518	1.36601	0.0354237
ENSG00000151689	0.408212	2.5889	1.1755e-10	0.322394	2.5889	2.30892e-09
ENSG00000151715	0.305404	0.81071	6.17723e-06	0.365717	0.81071	0.022169
ENSG00000151726	3.27411	334.422	8.47374e-05	2.74873	334.422	0.0103383
ENSG00000151790	988.948	4.77636	7.17355e-07	36.5934	4.77636	0.00544679
ENSG00000151812	20.7383	0.2338	0.000377293	9.09382	0.2338	0.0247185
ENSG00000151892	58.8812	0.392356	1.04036e-06	17.0075	0.392356	0.00180751
ENSG00000151952	10.8318	0.351429	0.00276226	10.2707	0.351429	0.016713
ENSG00000152207	0.0945675	3.35937	3.6702e-41	0.0962652	3.35937	1.27219e-17
ENSG00000152208	17.7304	0.617199	1.587e-06	10.4371	0.617199	0.000862725
ENSG00000152214	17.8344	0.22537	0.00875446	17.3214	0.22537	0.0292061
ENSG00000152284	5.90028	0.70722	1.179e-05	3.88935	0.70722	0.0107064
ENSG00000152292	7.93916	0.186555	0.00146029	5.34088	0.186555	0.0429469
ENSG00000152463	43.2844	1.65639	1.40869e-07	23.5869	1.65639	5.80547e-05
ENSG00000152484	0.35683	24.2945	2.17458e-18	0.313751	24.2945	7.36015e-13
ENSG00000152583	227.201	2.60836	2.30468e-15	123.354	2.60836	1.31385e-11
ENSG00000152661	134.626	1.18398	1.76177e-11	41.4352	1.18398	1.50603e-06
ENSG00000152766	3.23646	14.6072	0.000553703	2.69282	14.6072	0.031095
ENSG00000152767	15.4789	0.742197	7.35503e-08	5.47406	0.742197	0.00821343
ENSG00000152778	2.98644	24.8644	3.11116e-06	2.37234	24.8644	0.00498092
ENSG00000152822	12.7563	0.229251	0.00310203	10.9672	0.229251	0.0277871
ENSG00000153086	16.8081	0.220801	0.000913137	7.61148	0.220801	0.0429469
ENSG00000153157	0.333789	0.368785	0.000628291	0.315781	0.368785	0.0234181
ENSG00000153823	0.129731	9.20095	2.35678e-24	0.140166	9.20095	5.24854e-10
ENSG00000153956	53.4477	0.372631	8.59583e-08	16.6993	0.372631	0.00058584
ENSG00000153993	55.5414	1.55828	2.72831e-07	12.5584	1.55828	0.0045537
ENSG00000154027	0.287904	1.36659	3.76855e-06	0.329754	1.36659	0.0137933
ENSG00000154114	0.45441	12.6729	4.83984e-08	0.375179	12.6729	4.70326e-07
ENSG00000154165	0.349438	0.753562	0.000114502	0.308892	0.753562	0.00507293
ENSG00000154188	0.418014	2.09833	0.00895208	0.31141	2.09833	0.0146231
ENSG00000154258	11.4395	0.582608	9.40946e-08	4.18726	0.582608	0.0219965
ENSG00000154269	0.315198	0.671528	1.81919e-07	0.271471	0.671528	5.63878e-05
ENSG00000154380	27.7628	2.45662	1.08349e-07	8.19831	2.45662	0.00410004
ENSG00000154529	0.281187	1.2482	2.10568e-05	0.345353	1.2482	0.0434532
ENSG00000154553	48.7603	0.330107	0.000131681	12.1517	0.330107	0.0253191
ENSG00000154678	4.66669	0.454474	0.00236064	4.33714	0.454474	0.0300037
ENSG00000154764	0.194586	0.509787	4.20738e-08	0.267081	0.509787	0.0106898
ENSG00000154783	35.3844	0.842065	7.31464e-08	16.6202	0.842065	0.00016705
ENSG00000154839	2.17895	1.82799	0.00652266	2.69809	1.82799	0.00390522
ENSG00000154898	0.456818	1.18318	0.000140966	0.458983	1.18318	0.0131444
ENSG00000154920	3.4723	0.43884	0.00206511	3.46368	0.43884	0.0158712
ENSG00000155052	6.50044	0.499253	0.00154333	6.7834	0.499253	0.00851002
ENSG00000155363	2.57876	9.36077	2.70457e-05	2.30169	9.36077	0.00460497
ENSG00000155511	9.04184	0.223735	0.00193941	10.3744	0.223735	0.00519186
ENSG00000155816	18.1127	0.241318	0.00142048	17.9132	0.241318	0.00635211
ENSG00000155897	12.7876	0.208935	0.00750112	13.4849	0.208935	0.0231662
ENSG00000156096	1154.52	6.38853	2.66329e-05	54.3782	6.38853	0.0117509
ENSG00000156113	11.4174	14.6395	2.20399e-06	4.14655	14.6395	0.0339494
ENSG00000156127	3.07244	7.02742	6.12794e-12	2.88448	7.02742	3.49772e-08
ENSG00000156218	3.58938	0.713248	1.88199e-06	2.74458	0.713248	0.0051846
ENSG00000156265	0.267832	11.2027	3.54743e-11	0.379604	11.2027	0.00373101
ENSG00000156299	0.47618	7.09265	1.29376e-06	0.496796	7.09265	0.00229481
ENSG00000156414	7.97323	6.73852	1.537e-06	6.97165	6.73852	0.000105748
ENSG00000156687	13.3837	0.266489	0.00260557	14.6498	0.266489	0.00961617
ENSG00000156869	0.461309	1.63606	1.5259e-05	0.444252	1.63606	0.00207615
ENSG00000156886	4.37038	1.41911	2.6557e-06	3.0872	1.41911	0.00621606
ENSG00000157131	228.234	1.16006	0.000169769	16.8747	1.16006	0.048245
ENSG00000157168	0.168573	0.969102	1.79047e-08	0.172237	0.969102	0.000697579
ENSG00000157240	0.387204	0.667988	4.4597e-05	0.357512	0.667988	0.00279209
ENSG00000157456	2.46816	2.04392	0.00128682	3.07679	2.04392	0.000740718
ENSG00000157510	28.4716	0.645609	2.61525e-06	6.46723	0.645609	0.0455449
ENSG00000157554	7.02866	5.95922	4.37845e-07	3.71562	5.95922	0.00752433
ENSG00000157557	4.44515	26.6025	1.97673e-11	2.87201	26.6025	9.22949e-05
ENSG00000157570	0.419357	3.00146	3.89067e-09	0.471774	3.00146	0.000701299
ENSG00000157601	4.31486	116.976	1.44436e-10	3.56779	116.976	1.79833e-06
ENSG00000157782	11.1198	0.195648	0.00197122	7.54211	0.195648	0.0320391
ENSG00000158042	2.94766	2.24947	0.000848736	2.70292	2.24947	0.0212044
ENSG00000158104	12.4171	0.487535	6.61257e-06	8.00755	0.487535	0.00220175
ENSG00000158156	0.341207	1.52813	3.26423e-10	0.408933	1.52813	0.000642194
ENSG00000158258	10.5517	0.384032	0.00324934	7.70446	0.384032	0.0492874
ENSG00000158373	2.53673	27.0525	1.75179e-08	2.4191	27.0525	1.03828e-05
ENSG00000158406	2.34234	5.70321	0.00399246	3.11945	5.70321	0.00109098
ENSG00000158470	2.76005	83.7356	6.14207e-05	2.42999	83.7356	0.00737157
ENSG00000158578	0.0957841	39.3917	3.0256e-16	0.0712053	39.3917	2.3722e-08
ENSG00000158828	0.387893	4.85639	1.94786e-15	0.338444	4.85639	2.20017e-11
ENSG00000158856	0.209678	31.177	1.26984e-09	0.145124	31.177	5.84464e-07
ENSG00000158869	2.65773	67.0427	1.50068e-07	2.02355	67.0427	0.00465003
ENSG00000158874	240.863	1.61397	6.76963e-07	21.7473	1.61397	0.0079986
ENSG00000158882	2.46632	2.65541	5.93801e-06	2.4924	2.65541	0.000196563
ENSG00000158887	3.60869	1.6344	1.55975e-08	2.72579	1.6344	0.000498193
ENSG00000159023	0.196659	122.066	4.1191e-30	0.210191	122.066	1.8401e-13
ENSG00000159189	25.4159	7.41685	2.63129e-07	8.43334	7.41685	0.00328677
ENSG00000159346	0.192815	54.3505	7.24524e-33	0.17341	54.3505	5.35866e-18
ENSG00000159496	6.00918	4.47003	1.36561e-11	3.96301	4.47003	9.90426e-06
ENSG00000160117	3.12748	0.348163	0.00753008	3.17158	0.348163	0.045236
ENSG00000160339	63.605	0.632621	1.67416e-05	18.4609	0.632621	0.0079536
ENSG00000160445	0.415827	7.22082	5.43668e-14	0.403831	7.22082	1.93229e-08
ENSG00000160447	3.49697	0.479107	0.00282878	3.20255	0.479107	0.0410447
ENSG00000160588	0.378109	7.0245	9.32696e-07	0.458804	7.0245	0.0185997
ENSG00000160932	3.53927	22.1479	8.95583e-09	3.00487	22.1479	3.33141e-05
ENSG00000161055	0.254519	0.164069	0.00128682	0.190875	0.164069	0.0111873
ENSG00000161905	0.0286963	1.27067	1.17565e-20	0.0400636	1.27067	2.92264e-06
ENSG00000161940	161.027	0.931365	3.76273e-10	89.6755	0.931365	1.37281e-07
ENSG00000162366	0.233241	1.49181	1.65935e-07	0.182634	1.49181	5.57017e-05
ENSG00000162390	0.261865	0.444159	1.9731e-09	0.199304	0.444159	8.00563e-07
ENSG00000162407	7.7629	4.3736	9.31291e-10	3.9899	4.3736	0.000600272
ENSG00000162618	256.493	1.41187	4.52909e-14	53.9862	1.41187	1.47283e-07
ENSG00000162630	0.161151	0.27864	1.35124e-09	0.174674	0.27864	0.000229642
ENSG00000162670	22.3167	0.235417	0.00601173	23.16	0.235417	0.0188269
ENSG00000162692	25.2754	7.76222	1.01122e-08	4.65193	7.76222	0.029414
ENSG00000162722	0.108843	28.4282	1.2524e-27	0.103191	28.4282	2.0935e-12
ENSG00000162771	5.51479	0.213645	0.0249867	10.0736	0.213645	0.00796949
ENSG00000162772	6.46795	5.52801	1.80073e-09	3.75056	5.52801	0.000421545
ENSG00000162817	19.0077	2.10581	6.1616e-06	8.73848	2.10581	0.00505166
ENSG00000163016	10.7848	2.3388	1.08664e-05	8.36091	2.3388	0.000793835
ENSG00000163046	3.58961	221.75	2.67788e-05	2.58206	221.75	0.0213787
ENSG00000163053	0.419401	0.644583	0.00752312	0.276767	0.644583	0.00358249
ENSG00000163072	14.2091	1.69725	1.65824e-09	7.34289	1.69725	8.0838e-05
ENSG00000163081	13.841	0.215674	0.000338409	7.62153	0.215674	0.0209652
ENSG00000163116	2.9897	2.13773	5.85006e-06	2.24973	2.13773	0.0152625
ENSG00000163131	0.438897	126.203	3.43209e-09	0.489848	126.203	0.000650585
ENSG00000163145	4.98068	0.46695	0.000267162	3.62829	0.46695	0.0321151
ENSG00000163170	2.05627	1.3646	0.0188224	2.3228	1.3646	0.034144
ENSG00000163220	3.88915	479.665	8.74745e-10	3.69678	479.665	4.05561e-07
ENSG00000163221	3.81515	38.9626	2.04383e-05	3.0276	38.9626	0.00598963
ENSG00000163568	2.74066	17.8124	5.39079e-06	2.35912	17.8124	0.00264476
ENSG00000163586	270.552	1.33552	8.8413e-06	21.0041	1.33552	0.0136106
ENSG00000163618	5.05107	0.341037	0.0116397	5.49938	0.341037	0.0363254
ENSG00000163629	0.439254	1.72145	6.41727e-06	0.414559	1.72145	0.000895913
ENSG00000163631	9816.17	87.3017	8.039e-10	796.387	87.3017	3.39762e-06
ENSG00000163638	82.567	1.32957	1.19332e-10	15.6499	1.32957	0.000251725
ENSG00000163666	12.8849	1.38417	1.65935e-07	5.8076	1.38417	0.00306771
ENSG00000163687	15.665	0.911736	2.8569e-06	6.15556	0.911736	0.0144608
ENSG00000163710	9.70326	0.891981	0.000114377	5.39221	0.891981	0.0275032
ENSG00000163746	4.91066	1.70049	0.000544865	4.72714	1.70049	0.00624639
ENSG00000163751	0.198278	0.45196	7.88579e-11	0.135506	0.45196	6.21324e-08
ENSG00000163754	2.32854	17.0692	0.000132972	2.08647	17.0692	0.0134368
ENSG00000163762	117.076	1.01809	5.42932e-08	23.254	1.01809	0.000889575
ENSG00000163810	0.150976	0.165029	0.000206202	0.108603	0.165029	0.00764911
ENSG00000163817	3.331	0.278167	0.0490658	4.33488	0.278167	0.0477881
ENSG00000163874	3.74292	6.94415	2.68706e-05	3.31255	6.94415	0.00224702
ENSG00000163958	30.7106	3.81253	7.06811e-09	26.6629	3.81253	3.72776e-07
ENSG00000163959	5.77585	1.65463	1.68947e-06	4.36421	1.65463	0.00101327
ENSG00000163993	2.73657	2.47479	0.00271892	2.62708	2.47479	0.031374
ENSG00000164045	2.00301	1.23952	0.0162496	2.60919	1.23952	0.00474068
ENSG00000164056	6.85127	0.823269	2.08431e-06	3.48927	0.823269	0.0254571
ENSG00000164068	0.452055	3.04564	9.01476e-09	0.464362	3.04564	0.000121788
ENSG00000164104	2.34049	45.4583	3.39354e-07	2.34153	45.4583	2.83227e-05
ENSG00000164105	2.68986	2.82266	4.81723e-07	2.39005	2.82266	0.000443809
ENSG00000164125	0.394175	6.29746	3.90944e-05	0.431063	6.29746	0.0225557
ENSG00000164626	3.22668	0.916708	0.0066872	3.31578	0.916708	0.0325272
ENSG00000164687	6.05804	7.35958	1.2781e-07	4.33889	7.35958	0.000324504
ENSG00000164695	9.24184	0.322184	1.71943e-05	5.51631	0.322184	0.0135552
ENSG00000164741	9.71334	4.25185	7.38752e-07	5.5408	4.25185	0.0019179
ENSG00000164796	42.8049	0.421466	6.60905e-06	21.0913	0.421466	0.00122002
ENSG00000164825	53.0228	0.391891	9.2442e-06	11.1257	0.391891	0.0149342
ENSG00000164849	0.207381	1.69092	1.66986e-09	0.148537	1.69092	1.33245e-06
ENSG00000165029	2.76424	91.2928	0.000487004	2.6454	91.2928	0.00975381
ENSG00000165084	3.76272	0.395045	0.00640886	3.66167	0.395045	0.0495884
ENSG00000165181	3.6249	1.38977	0.00397389	4.61604	1.38977	0.00443953
ENSG00000165185	2.96235	18.0762	1.51783e-06	2.74036	18.0762	0.000286957
ENSG00000165379	25.2044	0.252924	0.00060041	19.5349	0.252924	0.00585788
ENSG00000165406	0.186606	44.6146	6.3846e-34	0.16295	44.6146	4.52225e-19
ENSG00000165507	10.9748	0.720492	2.94742e-08	8.24042	0.720492	2.67221e-05
ENSG00000165682	2.86515	4.51993	0.000164946	3.07284	4.51993	0.00100557
ENSG00000165694	9.23607	0.197431	0.00244015	6.84556	0.197431	0.0311805
ENSG00000165716	3.7991	0.429208	0.00237035	3.44007	0.429208	0.0383201
ENSG00000165757	39.8693	1.71833	4.36683e-08	28.8746	1.71833	4.74229e-06
ENSG00000165810	14.2769	0.538414	2.06251e-06	9.79454	0.538414	0.000515671
ENSG00000165949	6.04715	46.646	1.30077e-08	3.46519	46.646	0.00142633
ENSG00000165966	16.5418	0.264504	0.000180577	11.0703	0.264504	0.00831139
ENSG00000165973	10.0057	0.379872	0.00200056	8.31494	0.379872	0.0231974
ENSG00000166046	0.369327	23.8472	3.74965e-09	0.316865	23.8472	1.23713e-06
ENSG00000166123	2.52303	0.802614	6.01604e-05	2.04551	0.802614	0.0323329
ENSG00000166169	0.384735	1.99861	2.7961e-09	0.330696	1.99861	6.93043e-07
ENSG00000166171	0.389103	0.46275	2.41999e-05	0.409614	0.46275	0.010502
ENSG00000166206	17.6319	0.266272	0.00202197	16.1289	0.266272	0.0124534
ENSG00000166211	54.5527	3.41899	5.13985e-08	12.7404	3.41899	0.00188159
ENSG00000166265	9.10994	1.27505	1.26849e-05	5.54628	1.27505	0.00648894
ENSG00000166292	30.2658	0.27562	0.00036321	17.4273	0.27562	0.00921905
ENSG00000166415	28.2102	0.331876	7.60898e-05	10.9822	0.331876	0.0169489
ENSG00000166482	29.6586	0.242628	0.00236064	13.4747	0.242628	0.0449593
ENSG00000166523	3.39192	24.4668	7.52271e-05	3.28504	24.4668	0.00183289
ENSG00000166527	3.60195	15.0789	0.000340475	2.93134	15.0789	0.0234601
ENSG00000166741	26.8557	1.97369	1.33384e-10	7.12879	1.97369	0.00085194
ENSG00000166748	9.26832	0.40348	0.000436868	5.40932	0.40348	0.0449904
ENSG00000166783	0.347458	33.7194	7.54461e-29	0.367539	33.7194	3.54775e-14
ENSG00000166851	2.75912	1.81761	0.00272491	3.22182	1.81761	0.00475261
ENSG00000166923	93.6153	0.536823	4.1328e-06	17.6812	0.536823	0.00576094
ENSG00000166947	0.220736	5.7009	6.19244e-14	0.202255	5.7009	1.10216e-07
ENSG00000166960	24.0124	0.251384	0.000233603	15.0399	0.251384	0.00585953
ENSG00000167244	10.0796	7.43747	7.64464e-05	7.27682	7.43747	0.00470761
ENSG00000167513	2.17773	0.882243	0.0368744	3.08444	0.882243	0.00895446
ENSG00000167553	2.08328	15.139	0.00133637	2.01045	15.139	0.0235345
ENSG00000167601	16.2212	0.852216	4.55464e-07	5.32052	0.852216	0.0192067
ENSG00000167608	3.45319	0.473317	0.00764696	4.03114	0.473317	0.0144972
ENSG00000167671	0.231788	16.0522	8.49857e-14	0.159597	16.0522	1.033e-10
ENSG00000167768	0.130966	1.225	3.81681e-08	0.0838705	1.225	4.00121e-05
ENSG00000167797	2.01845	2.77157	0.0140295	2.22049	2.77157	0.0312822
ENSG00000167850	0.373186	0.626946	2.24357e-05	0.348898	0.626946	0.00258131
ENSG00000167880	0.254098	0.360319	0.019656	0.0651851	0.360319	0.000784678
ENSG00000167992	0.317018	0.435586	0.000310744	0.197316	0.435586	0.000398676
ENSG00000168004	0.0832965	0.45013	2.3147e-21	0.0915033	0.45013	1.12736e-08
ENSG00000168062	3.27909	3.98542	1.20813e-05	3.06523	3.98542	0.000835137
ENSG00000168209	3.34325	9.42229	1.82518e-07	2.92038	9.42229	0.000152657
ENSG00000168309	202.207	2.02277	3.2991e-10	86.4561	2.02277	4.24758e-07
ENSG00000168542	322.479	1.46596	1.43521e-08	57.1207	1.46596	7.25684e-05
ENSG00000168546	0.217911	0.297026	5.44209e-06	0.237621	0.297026	0.0121828
ENSG00000168702	8.24622	0.907771	3.72251e-05	4.29713	0.907771	0.0369317
ENSG00000168734	2.97916	2.29131	1.65935e-07	2.09736	2.29131	0.0114834
ENSG00000168785	0.327945	13.3719	1.20036e-11	0.405393	13.3719	0.000405669
ENSG00000168843	6.91815	0.357676	0.00129689	5.91902	0.357676	0.02214
ENSG00000168916	2.643	4.77304	0.00021739	3.37724	4.77304	7.72255e-05
ENSG00000168959	7.3176	0.287579	0.00701295	10.4323	0.287579	0.00863107
ENSG00000169116	0.385493	1.50812	1.21973e-05	0.415864	1.50812	0.0117234
ENSG00000169129	3.27256	1.09243	4.99157e-06	3.46091	1.09243	6.81908e-05
ENSG00000169224	0.352399	0.942996	8.88225e-07	0.299015	0.942996	8.04939e-05
ENSG00000169245	12.7107	6.44291	3.01985e-07	4.09428	6.44291	0.0283156
ENSG00000169248	122.083	3.30423	9.11956e-13	44.4606	3.30423	5.99532e-08
ENSG00000169291	36.3537	2.50801	1.36019e-08	8.95785	2.50801	0.00240174
ENSG00000169330	0.45026	0.501732	0.000366017	0.477222	0.501732	0.0411319
ENSG00000169385	0.205177	8.12514	2.48974e-12	0.222531	8.12514	2.1518e-05
ENSG00000169413	0.461445	1.98253	0.000229335	0.448587	1.98253	0.0120673
ENSG00000169436	12.54	0.275589	0.00934399	14.5074	0.275589	0.0228587
ENSG00000169508	0.454034	7.20006	5.71915e-06	0.463896	7.20006	0.00328677
ENSG00000169604	39.0699	0.768897	9.92392e-06	11.7889	0.768897	0.0122807
ENSG00000169744	10.4311	2.40748	6.92013e-09	5.26233	2.40748	0.000551845
ENSG00000169851	83.9329	0.53697	2.54464e-09	25.3027	0.53697	5.34244e-05
ENSG00000169862	10.649	0.49666	0.000379841	6.03043	0.49666	0.0407708
ENSG00000169902	3.29381	17.6434	0.00496629	3.48891	17.6434	0.0201698
ENSG00000169908	28.0921	1.75823	2.00165e-07	6.07702	1.75823	0.0241383
ENSG00000169933	15.6521	0.296472	0.000755112	14.1228	0.296472	0.00633113
ENSG00000170011	9.60674	0.625817	9.2e-08	6.05042	0.625817	0.000494456
ENSG00000170091	6.63214	0.394257	0.000123628	6.49408	0.394257	0.00174148
ENSG00000170271	0.232883	9.00665	2.67408e-15	0.284338	9.00665	1.08345e-05
ENSG00000170315	0.344014	89.1925	1.57512e-12	0.296222	89.1925	7.84537e-09
ENSG00000170323	340.221	2.07069	1.61815e-11	192.132	2.07069	4.53714e-09
ENSG00000170345	2.87789	32.2176	0.000150655	2.56624	32.2176	0.00969308
ENSG00000170439	23.5411	2.11682	6.93204e-10	10.6399	2.11682	3.44323e-05
ENSG00000170525	2.59054	36.4951	7.68942e-05	2.06519	36.4951	0.0327087
ENSG00000170961	95.2927	0.54999	1.48177e-06	13.9901	0.54999	0.00870223
ENSG00000171219	5.32878	0.63687	1.07503e-05	4.25739	0.63687	0.0023447
ENSG00000171223	2.14312	25.5551	0.000694135	2.06522	25.5551	0.0150857
ENSG00000171552	0.231843	38.7363	4.01893e-19	0.1769	38.7363	2.25533e-13
ENSG00000171557	3608.22	21.3546	2.1591e-09	181.989	21.3546	4.27791e-05
ENSG00000171560	24692.7	150.685	1.35814e-08	440.892	150.685	0.00013893
ENSG00000171564	6938.79	41.8452	3.05979e-11	243.125	41.8452	5.89011e-06
ENSG00000171587	16.5168	0.388271	0.000246155	13.3377	0.388271	0.00471597
ENSG00000171658	8.44588	0.329206	2.28039e-05	5.12309	0.329206	0.0153155
ENSG00000171659	0.368215	0.819736	0.0118801	0.175942	0.819736	0.00102457
ENSG00000171759	22.0395	0.328458	0.000685176	9.44477	0.328458	0.0497931
ENSG00000171811	15.5371	0.262581	0.00405998	20.0443	0.262581	0.00797867
ENSG00000171992	9.40966	3.30876	1.92182e-06	5.75384	3.30876	0.00202885
ENSG00000172005	0.383877	1.90574	1.00405e-05	0.424643	1.90574	0.0148416
ENSG00000172270	0.3472	12.1713	3.07951e-13	0.294473	12.1713	1.38293e-09
ENSG00000172331	0.286476	17.0387	7.73923e-10	0.238237	17.0387	1.17077e-06
ENSG00000172380	69.6392	1.95987	1.76687e-09	15.6604	1.95987	0.000328576
ENSG00000172403	4.26649	4.99909	5.01914e-07	2.65315	4.99909	0.0117373
ENSG00000172572	2.63464	5111.33	0.000367687	2.18935	5111.33	0.039582
ENSG00000172602	5.57733	0.228879	0.010491	5.98998	0.228879	0.0372651
ENSG00000172724	60.2289	0.364335	5.24993e-06	13.7471	0.364335	0.00824811
ENSG00000172889	25.2281	0.60532	1.58302e-08	12.3228	0.60532	0.000146649
ENSG00000172987	5.53052	0.40829	0.00170457	4.41043	0.40829	0.0443811
ENSG00000173114	0.196565	1.11939	1.28772e-07	0.303101	1.11939	0.0383201
ENSG00000173207	2.1139	1.0382	0.00905264	2.19239	1.0382	0.0410989
ENSG00000173267	25.0987	0.293466	0.000335514	12.1612	0.293466	0.02028
ENSG00000173369	15.8578	11.9112	3.25449e-07	5.23878	11.9112	0.0126581
ENSG00000173372	16.9711	3.6779	1.61848e-07	5.84229	3.6779	0.00709842
ENSG00000173432	188.776	1.85325	8.55607e-07	19.0796	1.85325	0.0108644
ENSG00000173825	0.203243	0.25217	5.78805e-10	0.254574	0.25217	0.000394785
ENSG00000173848	2.98448	8.83431	1.04929e-05	2.59504	8.83431	0.00263316
ENSG00000173868	0.219775	5.60405	1.45647e-05	0.136391	5.60405	0.000177117
ENSG00000173918	44.5113	0.312413	1.67416e-05	9.68984	0.312413	0.0217125
ENSG00000174132	0.434958	3.79904	7.69279e-09	0.455563	3.79904	0.000180991
ENSG00000174307	9.8465	0.270284	0.000730136	6.04727	0.270284	0.0462416
ENSG00000174473	4.01161	0.984131	0.000301931	3.53553	0.984131	0.0109089
ENSG00000174776	0.487067	1.45154	0.00100101	0.395536	1.45154	0.00208971
ENSG00000174804	116.89	0.906272	5.47681e-09	17.4403	0.906272	0.00139598
ENSG00000175063	2.25393	1.60299	0.0171668	3.29104	1.60299	0.00233234
ENSG00000175183	21.113	0.304208	5.16647e-06	7.22547	0.304208	0.0236445
ENSG00000175197	4.51007	7.3884	4.54869e-09	3.06501	7.3884	0.000394785
ENSG00000175274	2.10687	7.52948	3.92805e-05	2.04786	7.52948	0.00210758
ENSG00000175445	34.6708	2.26369	9.10133e-08	10.5247	2.26369	0.00181386
ENSG00000175591	0.369501	1.2011	1.42682e-05	0.387153	1.2011	0.0088313
ENSG00000175643	4.63058	3.00613	2.78748e-11	3.69555	3.00613	1.48949e-06
ENSG00000175745	105.857	0.555909	1.10532e-06	21.2935	0.555909	0.00230741
ENSG00000175746	0.300056	0.297279	0.0365615	0.126399	0.297279	0.0120673
ENSG00000175857	0.417584	13.2512	6.81406e-06	0.453185	13.2512	0.0101742
ENSG00000175899	34.5784	5.89652	1.02369e-07	6.67779	5.89652	0.0168212
ENSG00000175928	3.5112	2.81702	0.000386499	3.22237	2.81702	0.00990422
ENSG00000175931	0.384882	8.2885	1.35504e-14	0.377108	8.2885	1.93229e-08
ENSG00000175967	12.5704	0.23371	0.000232458	10.7873	0.23371	0.00306771
ENSG00000176046	56.2847	1.47269	1.36019e-08	13.043	1.47269	0.0012855
ENSG00000176635	10.8667	0.559258	0.0184137	24.6796	0.559258	0.00684053
ENSG00000176907	164.628	0.929431	9.32265e-12	46.1338	0.929431	1.00933e-06
ENSG00000177294	5.43835	5.90257	7.17355e-07	5.75722	5.90257	9.80092e-06
ENSG00000177303	20.8445	0.39958	5.89297e-05	8.27718	0.39958	0.025257
ENSG00000177465	7.72688	0.233037	0.00353645	6.31434	0.233037	0.0416916
ENSG00000177469	45.1766	4.22886	1.30077e-08	16.2882	4.22886	0.000131034
ENSG00000177602	2.3384	0.891426	0.0113327	2.85403	0.891426	0.0102542
ENSG00000177606	4.9985	13.9603	4.47307e-12	3.16226	13.9603	3.4432e-05
ENSG00000177989	2.28599	1.99935	0.00237645	2.16658	1.99935	0.039408
ENSG00000178075	0.433088	1.69002	0.000169397	0.303179	1.69002	6.30203e-05
ENSG00000178096	3.45223	1.17906	8.65691e-08	2.98466	1.17906	0.000148113
ENSG00000178175	7.0133	1.51856	5.50911e-08	4.927	1.51856	0.000207247
ENSG00000178217	4.40675	1.46573	0.000553443	4.06446	1.46573	0.00944038
ENSG00000178342	7.5243	0.453387	4.45789e-05	6.52418	0.453387	0.00180898
ENSG00000178562	0.441407	9.79383	1.19612e-05	0.492636	9.79383	0.0189886
ENSG00000178685	3.08066	7.34596	6.1905e-10	2.48698	7.34596	4.88363e-05
ENSG00000178789	0.122397	1.28622	2.48519e-28	0.237173	1.28622	3.39044e-06
ENSG00000178803	4.47149	0.839041	0.00105807	4.24981	0.839041	0.0118896
ENSG00000178814	6.03875	0.605441	9.88745e-06	4.36715	0.605441	0.00469514
ENSG00000178896	4.16452	1.24377	1.36019e-08	4.00783	1.24377	3.39044e-06
ENSG00000178965	12.4071	1.10315	0.000432236	17.7332	1.10315	0.000471231
ENSG00000179104	0.420343	6.53972	2.95841e-06	0.481475	6.53972	0.0150857
ENSG00000179172	10.7478	0.335714	4.82926e-06	8.09713	0.335714	0.000912088
ENSG00000179299	5.30634	5.57832	4.54244e-05	3.7934	5.57832	0.0109115
ENSG00000179314	27.0789	0.40482	2.01473e-05	17.7655	0.40482	0.00145209
ENSG00000179388	0.427723	3.33027	0.00108587	0.353388	3.33027	0.00556542
ENSG00000179542	0.30896	0.485724	1.55773e-05	0.364463	0.485724	0.0282814
ENSG00000179593	11.071	0.388278	0.00148861	7.05282	0.388278	0.0472574
ENSG00000179603	8.8822	0.417952	0.000755112	6.24366	0.417952	0.0296199
ENSG00000179632	0.480381	5.82418	2.60943e-07	0.465129	5.82418	0.000157391
ENSG00000179639	0.102044	0.445112	6.08377e-14	0.101325	0.445112	3.51434e-06
ENSG00000179978	2.53827	15.0531	0.00160953	2.49537	15.0531	0.0176474
ENSG00000180251	6.8339	0.440936	0.000215054	6.30959	0.440936	0.00358145
ENSG00000180509	4.92894	26.4376	5.85006e-06	3.94453	26.4376	0.00147057
ENSG00000180596	2.15515	16.2449	4.96508e-06	2.39915	16.2449	1.40582e-05
ENSG00000180667	0.149488	26.4866	8.05107e-32	0.123403	26.4866	1.12056e-17
ENSG00000181355	9.54485	0.310449	0.00288904	7.30703	0.310449	0.0449627
ENSG00000181788	0.303742	12.3611	1.91604e-22	0.38092	12.3611	9.67046e-08
ENSG00000182050	2.9308	0.515666	0.00106141	2.96614	0.515666	0.0103957
ENSG00000182218	8.24985	0.184949	0.00740191	6.82638	0.184949	0.0461983
ENSG00000182240	0.250111	3.15833	8.63262e-16	0.171038	3.15833	6.81156e-13
ENSG00000182256	25.2637	0.275409	2.21911e-05	25.6953	0.275409	0.000177362
ENSG00000182287	0.42992	12.21	4.53106e-12	0.48845	12.21	6.3245e-05
ENSG00000182348	7.15246	0.313634	0.00909927	9.04408	0.313634	0.0162149
ENSG00000182389	0.375711	1.75305	2.00757e-06	0.419049	1.75305	0.00846753
ENSG00000182492	84.7292	0.46536	4.77193e-05	30.4726	0.46536	0.00341733
ENSG00000182512	0.258515	5.77769	1.83627e-12	0.299056	5.77769	4.67403e-05
ENSG00000182557	0.0851642	0.560232	1.38232e-20	0.090435	0.560232	3.14165e-08
ENSG00000182578	0.187283	4.32747	3.936e-15	0.265514	4.32747	0.000148996
ENSG00000182601	13.5346	0.240772	0.00180088	9.92893	0.240772	0.026775
ENSG00000182621	0.26582	13.3386	4.83626e-22	0.338196	13.3386	1.57094e-07
ENSG00000182667	8.32367	0.426562	0.00227592	7.41398	0.426562	0.0203333
ENSG00000182674	9.28535	0.36433	6.24231e-05	6.04158	0.36433	0.0126456
ENSG00000182749	0.335455	0.413993	2.49765e-05	0.23552	0.413993	7.79742e-05
ENSG00000182752	59.6724	0.658531	8.70087e-06	24.72	0.658531	0.00181386
ENSG00000182836	41.1843	0.394784	1.22382e-05	14.3215	0.394784	0.00703317
ENSG00000183019	14.4753	1.6687	4.53668e-15	10.2051	1.6687	8.50269e-10
ENSG00000183098	20.8885	0.608331	6.26955e-06	10.8703	0.608331	0.00262534
ENSG00000183117	16.4915	0.650888	4.81274e-06	14.603	0.650888	0.00013281
ENSG00000183134	0.0400118	0.491119	2.193e-22	0.0481999	0.491119	1.15745e-07
ENSG00000183166	4.24277	0.578482	0.00172652	3.60411	0.578482	0.039582
ENSG00000183508	0.113593	78.5033	2.08777e-56	0.134067	78.5033	1.36905e-21
ENSG00000183580	22.1061	0.619526	5.55717e-08	13.6358	0.619526	6.47018e-05
ENSG00000183598	2.46736	1.73732	0.0360463	3.6053	1.73732	0.0110114
ENSG00000183615	18.964	0.295008	0.00040947	15.4652	0.295008	0.00593211
ENSG00000183625	0.210684	4.84762	7.38503e-14	0.207214	4.84762	6.63091e-07
ENSG00000183690	0.421339	1.18357	8.70087e-06	0.478024	1.18357	0.0191653
ENSG00000183715	9.97015	0.409437	0.00149475	8.66896	0.409437	0.0156083
ENSG00000183813	0.431339	1.78125	0.000262656	0.449913	1.78125	0.0323735
ENSG00000183856	2.11043	0.586214	0.0196327	2.37627	0.586214	0.0348406
ENSG00000183963	4.32378	1.05337	9.25707e-06	4.19329	1.05337	0.000333744
ENSG00000184221	0.257903	0.369096	7.75378e-05	0.196346	0.369096	0.00223447
ENSG00000184368	8.46314	0.589723	0.000447368	5.97144	0.589723	0.0209719
ENSG00000184374	50.0014	0.314756	0.000572363	15.3803	0.314756	0.028672
ENSG00000184481	0.27957	7.65347	7.45686e-17	0.265323	7.65347	1.79344e-09
ENSG00000184557	3.84076	25.2975	9.14555e-09	2.74857	25.2975	0.000515671
ENSG00000184611	5.91829	0.639831	0.000311367	4.72717	0.639831	0.0133178
ENSG00000184792	0.255744	6.22741	1.27881e-11	0.359858	6.22741	0.00222501
ENSG00000184979	10.6139	6.64112	3.52845e-12	7.78572	6.64112	5.2774e-08
ENSG00000185008	20.216	0.745979	1.90158e-06	14.0137	0.745979	0.000258325
ENSG00000185022	2.78589	3.59314	8.89773e-05	2.3091	3.59314	0.0185935
ENSG00000185052	0.473485	8.25059	0.00983982	0.395311	8.25059	0.0276323
ENSG00000185130	2.57866	1.92406	0.0190214	3.21971	1.92406	0.0184649
ENSG00000185274	33.7435	0.282493	0.000201083	14.6727	0.282493	0.0109923
ENSG00000185338	6.55643	1.7236	3.24716e-09	3.79566	1.7236	0.00069899
ENSG00000185339	3.87258	2.25622	1.04023e-07	2.39737	2.25622	0.0129106
ENSG00000185499	3.72608	0.560092	1.8178e-05	3.73704	0.560092	0.000404218
ENSG00000185507	6.64068	6.31609	1.31804e-11	4.32034	6.31609	6.66031e-06
ENSG00000185551	299.159	3.5458	4.43887e-11	69.6379	3.5458	1.6547e-06
ENSG00000185565	6.56871	0.792911	6.69531e-07	6.85936	0.792911	1.33386e-05
ENSG00000185630	0.470603	3.20954	3.69335e-05	0.391119	3.20954	0.000196281
ENSG00000185737	21.3817	0.678959	2.78494e-09	11.1068	0.678959	4.89579e-05
ENSG00000185745	8.73819	109.399	3.87668e-07	3.77959	109.399	0.0148416
ENSG00000185774	4.01789	1.31516	0.000299554	3.24134	1.31516	0.0206614
ENSG00000185880	2.97613	19.5237	2.1857e-09	2.52906	19.5237	3.14104e-05
ENSG00000185897	9.99783	0.435962	1.38236e-06	6.38052	0.435962	0.00202873
ENSG00000185909	2.49147	1.39657	0.000445821	2.15343	1.39657	0.0370711
ENSG00000185942	12.2466	0.408014	0.000358993	8.35558	0.408014	0.0144549
ENSG00000186340	33.9941	0.347215	0.000910454	15.3575	0.347215	0.0300109
ENSG00000186407	0.334494	8.5823	6.9827e-05	0.377756	8.5823	0.039582
ENSG00000186417	28.2114	0.68961	2.9471e-11	13.1664	0.68961	6.37119e-06
ENSG00000186439	4.65492	0.299186	0.00296864	4.72979	0.299186	0.0212979
ENSG00000186496	2.75503	0.596491	0.000455102	2.74919	0.596491	0.00656714
ENSG00000186583	24.3424	1.46046	1.48346e-13	12.9326	1.46046	7.47746e-08
ENSG00000186642	3.38075	5.13046	5.00386e-05	4.59103	5.13046	1.13458e-05
ENSG00000186871	2.34175	0.95866	0.0052435	2.7043	0.95866	0.00851002
ENSG00000187024	2.2405	0.446177	0.00758998	2.4807	0.446177	0.0195745
ENSG00000187068	11.5789	0.294516	0.00018752	7.84646	0.294516	0.0117373
ENSG00000187079	30.9515	0.880823	1.86767e-07	5.92719	0.880823	0.0353324
ENSG00000187116	3.65237	4.08703	2.00199e-05	2.61224	4.08703	0.0200198
ENSG00000187244	0.337914	0.287807	0.00814975	0.242212	0.287807	0.0197318
ENSG00000187398	19.9323	0.291077	0.000165105	14.5003	0.291077	0.00424431
ENSG00000187416	4.99952	0.320153	0.00755269	6.27722	0.320153	0.0125859
ENSG00000187475	2.5704	0.429509	0.0186118	2.9108	0.429509	0.0357457
ENSG00000187498	43.3294	1.47378	5.14542e-08	9.59441	1.47378	0.00483484
ENSG00000187513	9.89969	0.195578	0.00155431	8.72827	0.195578	0.0125977
ENSG00000187534	2.31207	1.17144	2.35965e-05	2.01199	1.17144	0.010768
ENSG00000187608	14.3733	29.1992	3.12143e-10	5.97062	29.1992	0.000201776
ENSG00000187678	131.073	0.698211	1.09329e-09	19.4214	0.698211	0.000440571
ENSG00000187720	3.29127	0.607593	0.00201345	3.21953	0.607593	0.0206614
ENSG00000187775	6.3271	0.539975	7.84061e-06	6.73638	0.539975	7.04971e-05
ENSG00000188060	22.8986	0.354298	0.000126964	11.2464	0.354298	0.0149397
ENSG00000188257	428.32	2.22718	1.91332e-07	28.8714	2.22718	0.00278241
ENSG00000188282	4.31781	2.244	0.0001421	3.39556	2.244	0.014811
ENSG00000188313	3.05293	75.5651	2.13376e-07	2.81593	75.5651	7.44185e-05
ENSG00000188375	2.89068	0.565114	0.000847784	2.62742	0.565114	0.025515
ENSG00000188486	2.78572	2.82875	0.00128758	3.22999	2.82875	0.00255546
ENSG00000188536	0.206338	513.66	1.91921e-06	0.0948283	513.66	1.79833e-06
ENSG00000188643	97.1073	0.750115	6.66942e-08	39.3686	0.750115	5.80686e-05
ENSG00000188822	0.323569	1.80958	2.26012e-05	0.290467	1.80958	0.00240596
ENSG00000189058	23.7535	0.483362	0.000166196	12.1565	0.483362	0.0135633
ENSG00000189068	0.400689	2.38765	0.00920288	0.333639	2.38765	0.0405349
ENSG00000189108	9.73605	0.488693	0.000481493	9.39117	0.488693	0.00424813
ENSG00000189253	0.0994799	0.157036	4.76176e-09	0.172395	0.157036	0.0134368
ENSG00000189269	2.67812	0.589168	0.0203836	3.05537	0.589168	0.0386518
ENSG00000196090	8.06939	0.470839	0.00281239	7.72184	0.470839	0.0182612
ENSG00000196141	5.1673	24.1848	1.09734e-09	3.45507	24.1848	0.000126323
ENSG00000196188	0.256686	0.880375	2.1867e-06	0.228566	0.880375	0.00085194
ENSG00000196220	0.317459	1.15825	1.86767e-07	0.289504	1.15825	0.000152321
ENSG00000196277	16.7018	0.371001	0.00041779	10.5706	0.371001	0.0159072
ENSG00000196353	2.9307	2.45095	0.00317663	2.92191	2.45095	0.0235582
ENSG00000196376	8.8267	0.289422	0.00559344	8.01715	0.289422	0.0345106
ENSG00000196407	0.139702	0.193424	9.30724e-11	0.128731	0.193424	1.03828e-05
ENSG00000196415	13.0054	0.606142	0.00037427	9.10358	0.606142	0.0126456
ENSG00000196465	2.47281	0.705984	0.0072531	2.47843	0.705984	0.046985
ENSG00000196482	15.3393	0.334206	0.00230872	9.90318	0.334206	0.0432723
ENSG00000196517	0.425457	0.714116	0.00458185	0.356467	0.714116	0.0203623
ENSG00000196549	0.184656	19.8594	7.77678e-13	0.389922	19.8594	0.0447297
ENSG00000196562	0.160542	6.33455	2.32433e-21	0.273532	6.33455	4.89579e-05
ENSG00000196565	0.168654	31.9402	7.4486e-10	0.101229	31.9402	2.66723e-07
ENSG00000196576	0.446386	4.23293	8.06866e-05	0.448612	4.23293	0.0110613
ENSG00000196604	3.0309	0.330215	0.0243371	3.85202	0.330215	0.022169
ENSG00000196616	1191.24	6.65898	2.58912e-10	99.0664	6.65898	1.61686e-05
ENSG00000196747	2.13095	5.54237	0.0381908	3.60694	5.54237	0.00136536
ENSG00000196866	2.36876	9.289	0.00550651	3.36288	9.289	0.000754365
ENSG00000196878	3.97458	1.10207	0.00513551	5.1843	1.10207	0.00510321
ENSG00000196932	77.6187	0.693961	2.14882e-07	10.9916	0.693961	0.013448
ENSG00000197061	2.80607	6.32614	0.011576	2.90547	6.32614	0.0483637
ENSG00000197121	2.75281	6.74387	0.000380908	2.46412	6.74387	0.0172229
ENSG00000197238	3.95457	6.86876	0.000442275	5.01078	6.86876	0.00047945
ENSG00000197301	3.91354	1.18374	0.00143811	5.20582	1.18374	0.00103899
ENSG00000197409	2.02367	2.6924	0.0222009	2.93295	2.6924	0.00216329
ENSG00000197506	15.0905	0.570176	2.12521e-05	12.1164	0.570176	0.00079232
ENSG00000197582	0.258641	0.708154	0.000625675	0.209876	0.708154	0.0127285
ENSG00000197629	0.218101	25.0879	4.05335e-23	0.319196	25.0879	2.22241e-06
ENSG00000197646	2.83071	3.03157	9.5273e-05	2.55496	3.03157	0.00682954
ENSG00000197905	18.5324	0.257095	0.000264039	8.29021	0.257095	0.0435207
ENSG00000197993	0.297801	1.80736	5.02605e-08	0.2302	1.80736	4.17883e-06
ENSG00000198336	0.247878	3.79094	3.14369e-05	0.127518	3.79094	2.48141e-05
ENSG00000198342	5.23457	0.523867	7.11295e-06	4.03202	0.523867	0.00320957
ENSG00000198650	126.63	0.675271	1.02231e-05	28.0943	0.675271	0.00326006
ENSG00000198658	5.96879	0.178678	0.00287395	5.98411	0.178678	0.0149246
ENSG00000198695	0.338019	38.364	1.52527e-11	0.483094	38.364	0.0077006
ENSG00000198774	42.5486	0.328871	1.68985e-06	12.8845	0.328871	0.00401647
ENSG00000198785	6.38972	0.938627	6.9074e-05	4.48127	0.938627	0.0123721
ENSG00000198829	4.91712	2.84457	1.46937e-05	3.2095	2.84457	0.0165335
ENSG00000198840	0.296207	132.005	1.1127e-13	0.392076	132.005	0.000303051
ENSG00000198844	26.8615	0.322188	1.77963e-05	14.7253	0.322188	0.00257494
ENSG00000198858	0.44467	16.7531	4.15962e-05	0.385053	16.7531	0.000638358
ENSG00000198876	0.0820893	59.7102	2.91799e-52	0.0645155	59.7102	3.94071e-25
ENSG00000198892	0.213274	0.302804	3.97668e-06	0.147922	0.302804	0.00020945
ENSG00000198929	7.27564	3.15372	1.02369e-07	2.98784	3.15372	0.0328902
ENSG00000198933	2.35687	2.89578	1.80816e-05	2.27682	2.89578	0.00120366
ENSG00000198951	0.445856	2.9644	2.11208e-08	0.481753	2.9644	0.000665516
ENSG00000203811	3.49088	3.20892	0.00634652	4.65238	3.20892	0.00506878
ENSG00000203814	2.45795	9.84176	1.95058e-05	2.71419	9.84176	8.27529e-05
ENSG00000203852	3.26862	2.52941	0.0103438	4.92099	2.52941	0.00320957
ENSG00000203880	0.427093	6.97993	1.21671e-21	0.479238	6.97993	3.58403e-09
ENSG00000204010	0.394084	3.05207	0.00686559	0.327468	3.05207	0.0334877
ENSG00000204136	0.406281	0.936605	8.94459e-05	0.410465	0.936605	0.012364
ENSG00000204287	0.47178	33.2474	1.13351e-06	0.402552	33.2474	1.50112e-05
ENSG00000204296	9.55785	0.188213	0.00440418	7.13458	0.188213	0.0468996
ENSG00000204381	3.66892	0.68379	0.000132338	2.72136	0.68379	0.0370829
ENSG00000204421	7.09194	0.393054	0.0211915	10.1316	0.393054	0.0227718
ENSG00000204422	4.26981	0.169129	0.0491125	7.12385	0.169129	0.0271596
ENSG00000204442	23.2854	0.317056	1.0644e-05	15.5925	0.317056	0.00102585
ENSG00000204613	0.307731	1.84265	0.000535254	0.194945	1.84265	0.000849143
ENSG00000204791	8.78143	0.197222	0.000715284	6.47378	0.197222	0.0189264
ENSG00000204815	0.327221	0.397598	5.33796e-05	0.141251	0.397598	2.50311e-07
ENSG00000204929	4.56908	0.487317	0.000315284	3.77538	0.487317	0.0154045
ENSG00000204933	29.5188	2.9605	1.1651e-08	17.0353	2.9605	1.33386e-05
ENSG00000204936	32.6344	36.6114	3.0315e-10	19.7065	36.6114	5.34328e-07
ENSG00000205176	10.2333	0.238897	0.0106471	12.3163	0.238897	0.0259182
ENSG00000205300	9.46988	0.212005	0.0012709	8.4075	0.212005	0.010439
ENSG00000205837	4.74476	0.797949	0.00343312	7.0038	0.797949	0.00173399
ENSG00000206172	0.184243	551.814	3.22586e-08	0.0955721	551.814	4.38314e-07
ENSG00000206538	140.397	3.18664	1.34493e-06	12.4145	3.18664	0.0308282
ENSG00000207264	7.82392	0.232264	0.0123308	10.495	0.232264	0.0166062
ENSG00000207472	5.36346	0.430935	0.00189279	6.8893	0.430935	0.00239509
ENSG00000210107	0.252494	1.2611	1.20916e-07	0.347773	1.2611	0.0217351
ENSG00000210151	0.181202	0.322719	7.94959e-06	0.184334	0.322719	0.00923618
ENSG00000210196	0.210229	4.0724	1.08641e-09	0.311744	4.0724	0.00991542
ENSG00000211623	0.247163	0.169056	0.00559086	0.125993	0.169056	0.00569218
ENSG00000211797	0.328858	0.594448	2.52144e-05	0.404981	0.594448	0.0486936
ENSG00000211801	0.284601	0.292529	3.10325e-07	0.43054	0.292529	0.046561
ENSG00000211803	0.444454	0.216224	0.0037735	0.32502	0.216224	0.00315906
ENSG00000212743	4.19138	1.89263	0.00110755	3.84579	1.89263	0.0163658
ENSG00000213205	0.236584	0.157889	0.00478054	0.174963	0.157889	0.0280693
ENSG00000213722	3.59749	4.1102	2.13218e-11	2.4146	4.1102	0.000280839
ENSG00000215156	4.21995	0.803275	0.0012709	3.56366	0.803275	0.0333948
ENSG00000215218	0.196593	0.262063	0.0100182	0.0765983	0.262063	0.00851002
ENSG00000215244	4.90692	18.7861	0.000386898	3.71809	18.7861	0.0246453
ENSG00000215498	7.62249	0.184467	0.0109308	7.83972	0.184467	0.0370711
ENSG00000215784	2.21134	0.699205	0.00618204	2.77015	0.699205	0.00278241
ENSG00000215899	3.33865	0.16353	0.0443827	5.07631	0.16353	0.0172807
ENSG00000217275	3.0398	0.424598	0.0293147	3.64452	0.424598	0.0446235
ENSG00000217442	6.51383	0.220832	0.00150826	4.89311	0.220832	0.0455449
ENSG00000218336	10.163	0.321323	0.000899593	13.429	0.321323	0.0017891
ENSG00000222009	4.73061	2.80679	8.5513e-05	4.18741	2.80679	0.00330722
ENSG00000223401	3.27514	0.766536	0.000777371	3.18598	0.766536	0.010524
ENSG00000223552	9.8944	4.12958	7.18758e-10	7.22145	4.12958	2.48192e-06
ENSG00000223881	12.4173	0.220518	0.00133029	7.32244	0.220518	0.0380084
ENSG00000223914	5.40755	0.403173	0.00293388	4.51125	0.403173	0.0455794
ENSG00000223949	5.75805	0.231059	0.0139082	9.85898	0.231059	0.00473876
ENSG00000224049	8.91971	0.209363	0.0032167	7.30304	0.209363	0.0268686
ENSG00000224177	0.206603	0.403954	1.16523e-06	0.102071	0.403954	2.94971e-06
ENSG00000224363	3.75459	0.741258	0.00191663	3.59585	0.741258	0.0214252
ENSG00000224376	4.00291	0.269898	0.0352963	5.37312	0.269898	0.0339768
ENSG00000224467	5.24422	0.567661	6.08383e-05	4.0575	0.567661	0.0088313
ENSG00000224891	9.49529	0.283345	9.07265e-05	8.78849	0.283345	0.00150795
ENSG00000224982	10.614	0.199066	0.0132426	9.82627	0.199066	0.0476377
ENSG00000225450	2.96306	2.18593	0.00110205	2.76279	2.18593	0.0202988
ENSG00000225492	10.1584	8.52615	1.13493e-09	6.95988	8.52615	6.44407e-06
ENSG00000225506	0.212015	0.465584	6.34927e-08	0.14331	0.465584	6.99112e-06
ENSG00000225611	0.334381	0.425052	0.00011166	0.192043	0.425052	2.43348e-05
ENSG00000225964	4.17092	8.84755	0.000229474	4.17171	8.84755	0.00254283
ENSG00000226004	18.4061	1.34152	2.47113e-08	8.9791	1.34152	0.000258325
ENSG00000226137	0.329332	0.506394	6.73693e-07	0.447781	0.506394	0.0369086
ENSG00000226397	3.57152	0.192944	0.0303347	5.05825	0.192944	0.0155354
ENSG00000227292	12.9932	0.397848	0.000553844	12.3006	0.397848	0.0041489
ENSG00000227502	10.5841	1.01208	6.34927e-08	7.28881	1.01208	0.000105748
ENSG00000227954	9.4903	0.259023	0.00123515	11.3299	0.259023	0.00306771
ENSG00000228221	6.40424	0.541173	0.000623494	4.50352	0.541173	0.0405349
ENSG00000228318	6.10923	0.522614	1.35336e-05	4.18082	0.522614	0.00885637
ENSG00000228352	0.092921	0.595021	1.18855e-16	0.0766544	0.595021	7.23334e-08
ENSG00000228363	0.351686	0.490587	1.54291e-05	0.285104	0.490587	0.000303051
ENSG00000228863	17.7619	4.75156	9.93455e-13	10.1216	4.75156	1.47283e-07
ENSG00000228877	12.0523	0.225665	0.00440411	14.1393	0.225665	0.0130553
ENSG00000228888	9.79632	0.193571	0.0271863	13.8452	0.193571	0.0408863
ENSG00000228933	7.78371	0.180545	0.038627	15.5156	0.180545	0.0306543
ENSG00000229160	15.7192	0.61456	9.53474e-08	14.8432	0.61456	3.49157e-06
ENSG00000229491	8.32048	0.599475	0.0246157	9.98463	0.599475	0.0495884
ENSG00000229642	9.97719	0.196623	0.0041035	7.54865	0.196623	0.0388143
ENSG00000229932	2.39537	0.472669	0.00258312	2.47126	0.472669	0.0161247
ENSG00000230067	3.79885	0.431152	0.0230486	5.64308	0.431152	0.0110692
ENSG00000230438	3.14034	5.74686	0.000127319	2.3533	5.74686	0.0426505
ENSG00000230615	0.213844	0.693454	3.06349e-07	0.121811	0.693454	2.69553e-06
ENSG00000230630	36.0276	0.43885	1.20813e-05	19.756	0.43885	0.00154392
ENSG00000230753	2.86452	0.256481	0.0199261	3.63393	0.256481	0.0154045
ENSG00000230910	0.291017	0.148025	0.0176178	0.230354	0.148025	0.0484385
ENSG00000230975	8.82398	0.194093	0.0281764	12.2171	0.194093	0.0429395
ENSG00000231050	5.93679	0.179957	0.00635126	5.78649	0.179957	0.0337775
ENSG00000231121	8.42005	0.673732	0.00014137	5.0424	0.673732	0.0278529
ENSG00000231236	111.038	0.63115	2.45601e-07	13.9869	0.63115	0.00572508
ENSG00000231389	0.479679	9.94674	0.00015331	0.357225	9.94674	6.22456e-05
ENSG00000231557	13.5467	0.205032	0.011852	15.1899	0.205032	0.0309161
ENSG00000231971	8.84099	0.187891	0.00344811	6.58942	0.187891	0.0414127
ENSG00000232656	2.42047	0.446176	0.0147532	3.17796	0.446176	0.00602945
ENSG00000232790	9.01681	0.185675	0.0133949	9.17053	0.185675	0.0490285
ENSG00000232814	8.77627	0.361016	5.85006e-06	6.59992	0.361016	0.00145886
ENSG00000233077	4.101	0.184758	0.0314565	5.06535	0.184758	0.0396688
ENSG00000233355	0.390523	1.25658	1.20277e-05	0.477316	1.25658	0.0459792
ENSG00000233461	2.10116	1.91945	0.00083597	2.48155	1.91945	0.000665516
ENSG00000233503	2.86646	0.399354	0.00501099	3.58262	0.399354	0.00423938
ENSG00000233896	20.4537	1.01246	9.83749e-09	13.6223	1.01246	9.4271e-06
ENSG00000233975	8.36954	0.325283	9.5273e-05	5.90439	0.325283	0.0109108
ENSG00000234232	5.22755	0.69013	7.4649e-05	4.75579	0.69013	0.00256764
ENSG00000234290	3.12577	3.99938	0.0425149	5.27884	3.99938	0.00991542
ENSG00000234352	10.9624	0.325486	0.000325276	10.0466	0.325486	0.00450167
ENSG00000234493	0.0732851	0.185169	2.58688e-15	0.134844	0.185169	0.000131493
ENSG00000234626	5.06285	0.180493	0.0340289	10.6061	0.180493	0.0115146
ENSG00000234756	30.22	0.442566	3.98748e-08	13.1627	0.442566	0.00039318
ENSG00000234899	9.47564	0.195386	0.00550545	13.2444	0.195386	0.00787371
ENSG00000234964	6.44978	5.62706	1.8612e-07	4.59083	5.62706	0.000355878
ENSG00000235028	2.98539	0.268048	0.0188597	3.46094	0.268048	0.035467
ENSG00000235105	0.0685955	0.45014	1.78304e-27	0.0549548	0.45014	4.04855e-13
ENSG00000235448	7.69085	0.181872	0.0356374	13.6395	0.181872	0.0348406
ENSG00000235532	0.26373	1.29314	1.25694e-08	0.311296	1.29314	0.00202873
ENSG00000235733	0.275331	0.194254	0.00442321	0.179624	0.194254	0.0145868
ENSG00000235885	14.3711	0.208782	0.00265358	12.1479	0.208782	0.0169233
ENSG00000235989	3.92101	0.236389	0.0156098	4.38721	0.236389	0.0372368
ENSG00000236785	6.30476	0.268187	0.00105889	4.55587	0.268187	0.047984
ENSG00000236911	2.99553	0.806283	0.0104844	3.53604	0.806283	0.0170073
ENSG00000236922	9.70152	0.217888	0.00355301	11.4383	0.217888	0.00994956
ENSG00000236972	7.12651	0.359903	7.83374e-05	5.753	0.359903	0.00533794
ENSG00000237169	2.87265	0.227343	0.0416083	3.58014	0.227343	0.0476861
ENSG00000237187	30.4332	0.471345	2.4856e-05	9.07799	0.471345	0.0304402
ENSG00000237481	0.449096	0.437106	0.00274454	0.422396	0.437106	0.0338734
ENSG00000237513	3.82934	5.16507	4.74777e-10	3.0117	5.16507	2.33778e-05
ENSG00000237596	4.7805	0.347288	0.02954	17.0923	0.347288	0.000167559
ENSG00000237773	0.496436	0.375063	0.00658709	0.454238	0.375063	0.0410989
ENSG00000237838	11.5772	0.258994	0.00361261	22.5755	0.258994	0.00159319
ENSG00000237844	17.3471	0.366007	0.0011573	10.9686	0.366007	0.0279304
ENSG00000237879	6.44812	0.717532	5.46243e-05	5.33238	0.717532	0.00321156
ENSG00000238015	6.44227	0.490896	3.13321e-05	4.75372	0.490896	0.00663166
ENSG00000238045	2.86207	0.835134	4.48916e-08	2.05444	0.835134	0.00924402
ENSG00000238243	0.0661383	0.575431	1.3556e-19	0.0494547	0.575431	3.01611e-09
ENSG00000238269	0.173111	0.346337	4.79364e-07	0.16229	0.346337	0.00131483
ENSG00000238755	4.50483	0.38399	0.00438591	5.6684	0.38399	0.00631569
ENSG00000239265	3.64483	0.270312	0.0367804	4.62387	0.270312	0.0434532
ENSG00000240350	2.27236	1.44668	0.00229841	2.70553	1.44668	0.00220321
ENSG00000240356	0.362916	0.982924	7.5765e-11	0.396901	0.982924	4.8832e-05
ENSG00000241168	5.56118	0.226918	0.00894519	5.54031	0.226918	0.0434532
ENSG00000241399	0.224951	5.04106	9.26566e-13	0.293509	5.04106	0.000251043
ENSG00000241684	33.3801	0.34195	1.83341e-06	9.00402	0.34195	0.0162333
ENSG00000241749	5.9121	0.368918	0.000485061	6.47943	0.368918	0.00255546
ENSG00000242082	0.365724	0.348799	0.00393647	0.278324	0.348799	0.0126456
ENSG00000242104	12.8249	0.204898	0.0107752	15.1132	0.204898	0.0245749
ENSG00000242574	0.484503	2.91738	5.61081e-06	0.394013	2.91738	1.33386e-05
ENSG00000242791	3.66067	0.298633	0.0177712	4.01791	0.298633	0.0464602
ENSG00000243064	0.323856	1.13936	1.62985e-05	0.234896	1.13936	0.00010839
ENSG00000243144	19.8909	2.57105	1.72404e-09	15.1684	2.57105	6.75807e-07
ENSG00000243176	2.92247	6.68854	0.000436638	2.85214	6.68854	0.00690116
ENSG00000243797	4.81288	4.70602	6.9221e-05	3.62947	4.70602	0.0110613
ENSG00000244128	9.21791	0.320216	0.00335081	9.01874	0.320216	0.0176942
ENSG00000244242	3.82986	4.35924	0.00239114	5.50953	4.35924	0.00095918
ENSG00000244734	0.0694273	650.631	1.14721e-21	0.0425229	650.631	1.81637e-11
ENSG00000245552	0.34864	3.05118	2.30574e-08	0.292026	3.05118	3.68831e-06
ENSG00000246375	8.17734	0.771975	3.13076e-06	5.9952	0.771975	0.00111751
ENSG00000246448	0.440953	0.600387	0.000587744	0.464928	0.600387	0.0467414
ENSG00000247213	8.67095	0.210058	0.000909825	12.0262	0.210058	0.000821089
ENSG00000247317	5.12532	1.42732	4.10013e-08	4.68819	1.42732	1.07532e-05
ENSG00000247775	0.133552	0.227204	1.34992e-07	0.152477	0.227204	0.00361398
ENSG00000248441	87.0343	0.515862	1.06983e-07	28.3494	0.515862	0.000213483
ENSG00000248477	2.89579	3.9319	0.000383706	2.98478	3.9319	0.00332231
ENSG00000248485	5.42599	0.284139	0.0141692	9.38799	0.284139	0.00426497
ENSG00000248869	21.1223	0.23205	0.00289892	15.6941	0.23205	0.0218926
ENSG00000248898	2.5661	0.604494	0.0273566	3.96158	0.604494	0.00450183
ENSG00000249036	4.98517	0.18921	0.0484985	6.98948	0.18921	0.0455794
ENSG00000249069	2.58851	0.896496	0.029439	3.22655	0.896496	0.0280693
ENSG00000249173	32.8862	1.80635	1.72416e-10	16.7719	1.80635	2.26896e-06
ENSG00000249309	3.96481	1.90788	0.00110323	3.62622	1.90788	0.0172807
ENSG00000249378	17.8283	0.225214	0.000208977	8.08943	0.225214	0.0235582
ENSG00000249417	3.10184	0.331379	0.0209109	4.91311	0.331379	0.00362321
ENSG00000249437	2.50099	34.6349	0.00223325	2.53371	34.6349	0.0165886
ENSG00000249618	8.12541	0.340605	0.000329823	6.15061	0.340605	0.0138001
ENSG00000249740	13.2651	0.213127	0.00499289	15.6355	0.213127	0.0124167
ENSG00000249763	0.0804238	0.168822	2.2078e-08	0.128454	0.168822	0.0189886
ENSG00000249917	9.5034	0.288318	2.62397e-05	8.50056	0.288318	0.00083647
ENSG00000250138	4.13715	4.89977	0.000677905	3.13369	4.89977	0.0447297
ENSG00000250361	0.374015	2.02575	0.00135131	0.305805	2.02575	0.00945184
ENSG00000250412	2.7606	1.07279	0.00071078	2.52621	1.07279	0.0206614
ENSG00000250479	3.24428	2.84577	0.000432236	2.55006	2.84577	0.0463756
ENSG00000250588	5.49463	0.441063	0.000441672	4.75116	0.441063	0.0134617
ENSG00000250616	0.243493	0.272218	1.02369e-07	0.242084	0.272218	0.000385912
ENSG00000250687	3.11078	4.31881	3.62338e-05	2.9229	4.31881	0.00183206
ENSG00000250696	0.0437161	1.43932	1.58058e-26	0.112291	1.43932	2.70015e-05
ENSG00000250722	77	17.4974	6.1905e-10	7.32512	17.4974	0.0116161
ENSG00000250742	13.0743	0.211694	0.00472245	10.7382	0.211694	0.0289669
ENSG00000250896	5.94627	0.239697	0.000422672	4.89163	0.239697	0.0191102
ENSG00000250954	11.1124	0.194721	0.0171157	17.6138	0.194721	0.0222615
ENSG00000251072	5.30889	0.480344	0.000521966	4.84059	0.480344	0.00902031
ENSG00000251139	15.8867	2.24858	4.68794e-06	9.44711	2.24858	0.00142461
ENSG00000251158	3.77604	0.794379	0.00157212	3.43822	0.794379	0.0246453
ENSG00000251230	11.8279	4.49726	1.66178e-07	5.61663	4.49726	0.00219506
ENSG00000251322	51.3618	1.20348	5.30341e-09	25.187	1.20348	1.10628e-05
ENSG00000251634	2.56735	10.0622	0.00164591	2.53694	10.0622	0.0168917
ENSG00000251661	3.01912	3.42601	1.47878e-06	2.62085	3.42601	0.000893702
ENSG00000251680	4.03037	0.425317	0.0142894	9.51578	0.425317	0.000245821
ENSG00000253214	4.63691	1.61167	3.85857e-07	3.02794	1.61167	0.00507293
ENSG00000253348	4.96624	0.190043	0.0233842	6.81839	0.190043	0.0222431
ENSG00000253363	20.1876	0.238024	0.00442583	16.9035	0.238024	0.0215694
ENSG00000253557	16.8499	0.997786	3.0949e-10	8.49019	0.997786	3.54283e-05
ENSG00000253642	10.3229	0.246565	0.00121747	7.05797	0.246565	0.0369086
ENSG00000253693	8.43239	0.231977	0.00777243	8.05325	0.231977	0.0453008
ENSG00000253973	4.44508	0.170293	0.0465934	6.90542	0.170293	0.0356065
ENSG00000253982	0.405913	1.3072	0.000214453	0.338475	1.3072	0.00214015
ENSG00000254119	6.58913	0.308766	0.00103491	7.7166	0.308766	0.00290835
ENSG00000254248	14.19	0.28718	0.000495508	10.8372	0.28718	0.00921905
ENSG00000254420	28.8165	32.0658	1.1827e-14	23.4851	32.0658	1.08769e-11
ENSG00000254444	2.57528	0.643292	0.0125222	2.86099	0.643292	0.0310582
ENSG00000254560	7.85265	0.263576	0.00261905	6.3921	0.263576	0.0361676
ENSG00000254602	7.70703	0.43827	0.000127548	7.97166	0.43827	0.000956778
ENSG00000254608	9.46423	0.19269	0.00443165	12.6477	0.19269	0.0104267
ENSG00000254680	0.123159	0.2256	3.07217e-06	0.176806	0.2256	0.0380084
ENSG00000255202	7.94234	0.47169	1.98444e-05	5.95834	0.47169	0.00298836
ENSG00000255213	3.16271	0.417164	0.00234737	3.24575	0.417164	0.0163442
ENSG00000255319	0.123515	0.559964	4.51512e-20	0.124426	0.559964	6.90214e-09
ENSG00000255328	8.99145	1.18668	8.91411e-10	6.82604	1.18668	3.39044e-06
ENSG00000255355	7.55719	0.441958	0.00019326	4.45674	0.441958	0.0449374
ENSG00000255507	3.10551	0.22669	0.0360463	3.74319	0.22669	0.0449904
ENSG00000255557	3.77376	0.261951	0.0187802	5.97212	0.261951	0.00435808
ENSG00000255587	0.213153	1.49062	1.90868e-12	0.165696	1.49062	3.58379e-08
ENSG00000255886	7.47817	0.187208	0.0015239	5.85403	0.187208	0.0299229
ENSG00000255929	4.53055	0.522082	3.90351e-05	4.12325	0.522082	0.00217126
ENSG00000256196	6.42202	0.249209	0.00601173	5.69325	0.249209	0.0456964
ENSG00000256618	2.28402	1.75174	0.00221662	2.4846	1.75174	0.00788788
ENSG00000256637	21.6328	0.234651	0.00638053	14.0591	0.234651	0.0434532
ENSG00000256947	8.21294	0.339374	0.000203671	6.55962	0.339374	0.00852573
ENSG00000257017	32.8322	22.0942	1.84614e-08	5.28691	22.0942	0.0274879
ENSG00000257156	0.289923	1.13244	2.44029e-08	0.26121	1.13244	4.28142e-05
ENSG00000257259	20.6474	0.234068	0.000899593	19.1641	0.234068	0.00538732
ENSG00000257452	5.66009	3.88242	2.09415e-07	4.28269	3.88242	0.000291973
ENSG00000257548	7.41371	0.189027	0.00146941	7.03931	0.189027	0.0110692
ENSG00000258017	2.31381	1.49403	0.000564883	2.13938	1.49403	0.0222928
ENSG00000258056	4.73326	0.877825	3.09089e-06	3.43243	0.877825	0.00462172
ENSG00000258077	6.41698	0.374204	0.000316255	6.87695	0.374204	0.00183559
ENSG00000258123	3.8826	0.259677	0.00104069	3.57689	0.259677	0.0202988
ENSG00000258227	2.3687	4.76657	0.000623874	2.19708	4.76657	0.0200261
ENSG00000258231	12.9626	0.234214	0.00886851	13.49	0.234214	0.0281933
ENSG00000258597	6.40366	0.199438	0.0204961	12.3099	0.199438	0.0102194
ENSG00000258657	2.58555	1.08056	0.0123497	3.44312	1.08056	0.00612428
ENSG00000258667	2.49773	2.69672	0.00106878	2.29511	2.69672	0.0283156
ENSG00000258740	4.26698	0.79749	0.00134688	3.8336	0.79749	0.0220215
ENSG00000258763	12.5008	0.816898	4.79681e-06	11.0397	0.816898	0.000163497
ENSG00000258882	10.1011	0.246326	0.0279833	14.0436	0.246326	0.0400875
ENSG00000259133	4.11062	0.197261	0.0406443	6.51395	0.197261	0.0184329
ENSG00000259268	5.40368	0.360495	0.00119312	5.54048	0.360495	0.00739883
ENSG00000259278	0.238548	0.184644	3.91308e-05	0.154273	0.184644	0.000315818
ENSG00000259370	10.5938	0.192204	0.00164591	6.38013	0.192204	0.0457172
ENSG00000259422	5.2618	0.176971	0.0127965	6.2537	0.176971	0.0230906
ENSG00000259479	0.344295	0.597339	1.24336e-06	0.303303	0.597339	0.000199061
ENSG00000259483	0.205308	0.2817	4.71428e-06	0.235591	0.2817	0.0128947
ENSG00000259560	5.90242	0.258349	0.00254606	5.93123	0.258349	0.0160079
ENSG00000259867	3.06775	0.552874	0.00174405	2.70815	0.552874	0.0435157
ENSG00000259953	0.399162	1.16943	3.93641e-07	0.415211	1.16943	0.00110881
ENSG00000259959	0.451916	0.697438	2.44569e-06	0.439153	0.697438	0.000694634
ENSG00000260231	0.270179	1.26485	7.30506e-16	0.314037	1.26485	1.17077e-06
ENSG00000260362	0.226625	0.156069	0.00083597	0.230903	0.156069	0.0491895
ENSG00000260372	5.97468	0.339485	0.00289175	5.32069	0.339485	0.0330086
ENSG00000260430	7.07197	0.184676	0.00380545	5.58659	0.184676	0.041068
ENSG00000260580	48.6318	0.538276	0.000447786	18.9803	0.538276	0.022169
ENSG00000260943	7.96209	1.4111	5.33588e-06	7.18196	1.4111	0.000227345
ENSG00000261267	4.34832	0.537949	0.000196325	4.01868	0.537949	0.00521766
ENSG00000261269	9.41417	0.47303	9.17843e-07	4.38386	0.47303	0.0174298
ENSG00000261427	9.14073	0.527982	4.66581e-06	6.14771	0.527982	0.00238676
ENSG00000261654	2.6068	0.545059	0.000601431	2.2706	0.545059	0.0390887
ENSG00000262406	32.9199	0.284679	0.000684677	12.7061	0.284679	0.0280693
ENSG00000262454	3.36357	0.300014	0.0120195	3.54285	0.300014	0.0431507
ENSG00000262874	3.91212	0.361371	0.000812794	3.61088	0.361371	0.0154045
ENSG00000263513	2.17635	0.69008	0.00993018	3.31498	0.69008	0.000291973
ENSG00000264469	2.24328	1.29007	0.000234271	2.12043	1.29007	0.0104158
ENSG00000264672	6.31554	0.368425	2.59671e-05	5.40226	0.368425	0.00198685
ENSG00000265401	0.400678	0.912069	0.00186275	0.289719	0.912069	0.00247498
ENSG00000265666	2.45065	0.749667	0.00460328	2.38776	0.749667	0.0446235
ENSG00000266313	9.70457	0.664613	0.000439856	12.9335	0.664613	0.000577552
ENSG00000266385	3.89319	0.196566	0.0254592	4.94803	0.196566	0.0299882
ENSG00000266412	0.223837	54.0562	3.92472e-45	0.265281	54.0562	6.07071e-18
ENSG00000266450	22.9417	0.27568	0.00149314	10.9265	0.27568	0.0337899
ENSG00000266786	2.89361	0.485042	0.00122888	2.71458	0.485042	0.0255073
ENSG00000266903	3.43674	0.508936	0.00810945	3.95442	0.508936	0.0170073
ENSG00000266913	2.06546	0.88896	0.00871892	2.12157	0.88896	0.0460467
ENSG00000266970	9.7244	0.473905	4.13412e-09	5.73421	0.473905	0.000324504
ENSG00000267030	0.378648	0.216276	0.0301544	0.263506	0.216276	0.0425171
ENSG00000267062	3.25889	0.292842	0.00898225	3.23715	0.292842	0.0495884
ENSG00000267082	0.202543	0.191902	1.25318e-05	0.161911	0.191902	0.00116808
ENSG00000267107	128.528	0.752591	3.13924e-10	58.9053	0.752591	6.28713e-07
ENSG00000267109	14.1171	0.219743	0.00122263	7.7503	0.219743	0.0337172
ENSG00000267737	6.37836	0.601404	8.06477e-08	3.43363	0.601404	0.00944038
ENSG00000267767	0.25903	0.645667	3.24951e-09	0.383632	0.645667	0.0138577
ENSG00000267780	7.25895	0.565273	1.91333e-05	4.49156	0.565273	0.0139023
ENSG00000268758	0.0572077	1.15572	4.80995e-30	0.0607171	1.15572	2.24227e-11
ENSG00000268938	0.293546	0.281263	0.00593163	0.138515	0.281263	0.00181531
ENSG00000269220	2.40278	1.49446	0.00843417	2.59579	1.49446	0.02643
ENSG00000269303	9.3127	0.241321	0.00761755	9.37625	0.241321	0.0285056
ENSG00000269711	24.9458	0.337191	2.30645e-06	24.8621	0.337191	2.41888e-05
ENSG00000269720	4.26271	0.263001	0.00691847	4.54082	0.263001	0.0272991
ENSG00000270828	0.244493	0.145446	0.000309974	0.244493	0.145446	0.0401241
ENSG00000270882	2.49896	4.84207	1.89537e-06	2.95913	4.84207	1.6547e-06
ENSG00000270972	7.43858	0.387064	3.03162e-05	5.22752	0.387064	0.00839174
ENSG00000272055	6.94065	0.530027	0.000741818	8.8964	0.530027	0.00102546
ENSG00000272196	2.86284	17.0949	6.70903e-05	3.20544	17.0949	0.000241093
ENSG00000272243	9.40773	0.189954	0.0082957	7.84001	0.189954	0.0486161
ENSG00000272273	5.29626	0.325926	0.00472031	8.05206	0.325926	0.00220066
ENSG00000272325	0.416602	10.6535	8.64719e-11	0.483595	10.6535	0.000341116
ENSG00000272396	28.8764	0.580191	3.25449e-07	26.1415	0.580191	8.82434e-06
ENSG00000272462	2.21021	1.02007	0.00252646	2.30019	1.02007	0.0144549
ENSG00000272540	2.70791	0.429341	0.00408092	3.34275	0.429341	0.00317883
ENSG00000272558	3.67126	0.727888	7.43545e-05	3.92732	0.727888	0.000577552
ENSG00000273466	2.51091	0.328649	0.0048638	2.46515	0.328649	0.0462826
ENSG00000273542	4.19961	4.43144	0.000234512	5.04611	4.43144	0.000452655
ENSG00000273604	3.5229	0.321474	0.00719497	5.06853	0.321474	0.00334541
ENSG00000273654	3.77536	0.263061	0.00172243	3.4359	0.263061	0.0305294
ENSG00000273703	2.16789	4.69823	0.0439575	3.33772	4.69823	0.00539909
ENSG00000273733	0.210716	0.149451	0.00314738	0.159668	0.149451	0.0184385
ENSG00000273812	4.19054	0.897178	0.00258415	4.62454	0.897178	0.0088582
ENSG00000273972	4.42705	0.285994	0.00410227	6.30939	0.285994	0.00193775
ENSG00000273983	3.18259	2.71985	0.00593394	4.38153	2.71985	0.00305542
ENSG00000274173	3.68863	0.615392	0.00804012	4.05295	0.615392	0.0240136
ENSG00000274290	2.554	4.5443	0.00809762	3.30768	4.5443	0.00483484
ENSG00000274376	0.167561	0.234775	2.73498e-06	0.150692	0.234775	0.00223447
ENSG00000274618	2.21235	2.35185	0.0416647	3.37821	2.35185	0.00590869
ENSG00000274641	2.2786	4.63053	0.0122646	3.6723	4.63053	0.000425973
ENSG00000275527	0.179147	0.203586	2.74415e-05	0.218552	0.203586	0.0352638
ENSG00000275532	6.58384	0.354715	0.000179493	4.31515	0.354715	0.0334877
ENSG00000275585	2.71439	0.301034	0.0324068	3.76821	0.301034	0.0144972
ENSG00000275714	2.01074	0.93452	0.0256766	2.92293	0.93452	0.0022917
ENSG00000275832	4.85225	1.11712	4.72862e-06	2.74684	1.11712	0.0406033
ENSG00000276231	0.382516	2.54896	1.03914e-06	0.450776	2.54896	0.0128773
ENSG00000276289	7.06978	1.6379	7.46775e-09	5.33471	1.6379	2.38282e-05
ENSG00000276343	7.11508	0.554589	0.00201274	6.58145	0.554589	0.0168212
ENSG00000277157	2.37576	4.62446	0.0300912	3.48261	4.62446	0.00701556
ENSG00000277438	0.154507	0.168195	7.3102e-06	0.215578	0.168195	0.035693
ENSG00000277632	9.80371	2.43085	6.94747e-08	4.14253	2.43085	0.0085154
ENSG00000277654	17.3242	0.220589	0.00517745	15.2445	0.220589	0.0245097
ENSG00000277775	3.3751	1.34935	0.00302264	4.5002	1.34935	0.00208561
ENSG00000277969	4.26103	0.47979	0.00015905	3.32925	0.47979	0.0198517
ENSG00000278195	3.083	0.670257	4.77193e-05	3.07491	0.670257	0.00109098
ENSG00000278705	3.78925	3.85089	0.000690206	5.18137	3.85089	0.000338057
ENSG00000279159	2.17808	0.489952	0.0405977	2.74871	0.489952	0.0269044
ENSG00000279227	11.3927	0.391641	1.68033e-07	9.39706	0.391641	4.40712e-05
ENSG00000279296	4.59415	1.28262	4.34873e-05	3.41372	1.28262	0.0122445
ENSG00000279320	3.55957	0.82156	0.00209507	3.69336	0.82156	0.0121828
ENSG00000280007	3.55577	0.286465	0.0119036	4.51362	0.286465	0.0140033
ENSG00000280276	7.74495	0.222797	0.00242488	5.94206	0.222797	0.0434532
ENSG00000280292	3.74913	0.321332	0.00431215	4.25596	0.321332	0.0115286
ENSG00000280411	0.254684	1.33579	2.33935e-05	0.289035	1.33579	0.0274879
