# Supplementary material for: Transcriptomic signatures differentiate survival from fatal outcomes in humans infected with Ebola virus
Source: Genome Biol. 2017 Jan 19;18:4. doi: 10.1186/s13059-016-1137-3 (PMC5244546; doi:10.1186/s13059-016-1137-3)
Supplement: Additional file 3: — Expression profile differences in acute patients who either went on to have a fatal outcome or survive infection. (XLSX 74 kb) [file 13059_2016_1137_MOESM3_ESM.xlsx]

## Sheet: All
gene_name	ensembl_gene_id	description	Count Per Million	Fold change (Acute_Fatal/Acute_Survivor)	FDR (Acute_Fatal/Acute_Survivor)
FGA	ENSG00000171560	fibrinogen alpha chain [Source:HGNC Symbol;Acc:HGNC:3661]	182.163	53.8212	0.0105292
FGL1	ENSG00000104760	fibrinogen-like 1 [Source:HGNC Symbol;Acc:HGNC:3695]	53.6548	51.4692	0.0108372
AADAC	ENSG00000114771	arylacetamide deacetylase [Source:HGNC Symbol;Acc:HGNC:17]	0.951377	49.4105	0.0422061
CFI	ENSG00000205403	complement factor I [Source:HGNC Symbol;Acc:HGNC:5394]	3.88596	30.6884	0.00917539
FGB	ENSG00000171564	fibrinogen beta chain [Source:HGNC Symbol;Acc:HGNC:3662]	48.9891	28.055	0.00309955
TDO2	ENSG00000151790	tryptophan 2,3-dioxygenase [Source:HGNC Symbol;Acc:HGNC:11708]	7.9648	26.0757	0.0152158
CLDN1	ENSG00000163347	claudin 1 [Source:HGNC Symbol;Acc:HGNC:2032]	0.813654	25.3844	0.0113496
SLC38A4	ENSG00000139209	solute carrier family 38, member 4 [Source:HGNC Symbol;Acc:HGNC:14679]	14.6777	23.677	0.0352813
FGG	ENSG00000171557	fibrinogen gamma chain [Source:HGNC Symbol;Acc:HGNC:3694]	24.7328	19.3854	0.0145944
ITIH2	ENSG00000151655	inter-alpha-trypsin inhibitor heavy chain 2 [Source:HGNC Symbol;Acc:HGNC:6167]	1.88172	19.1026	0.0317422
REP15	ENSG00000174236	RAB15 effector protein [Source:HGNC Symbol;Acc:HGNC:33748]	0.199648	17.3965	0.0190986
CFH	ENSG00000000971	complement factor H [Source:HGNC Symbol;Acc:HGNC:4883]	57.4178	17.344	0.000727159
PLG	ENSG00000122194	plasminogen [Source:HGNC Symbol;Acc:HGNC:9071]	2.60348	16.7127	0.0260418
HPX	ENSG00000110169	hemopexin [Source:HGNC Symbol;Acc:HGNC:5171]	1.23235	16.2559	0.00619202
HPR	ENSG00000261701	haptoglobin-related protein [Source:HGNC Symbol;Acc:HGNC:5156]	2.72515	16.1025	0.00263993
PLA2G2A	ENSG00000188257	phospholipase A2, group IIA (platelets, synovial fluid) [Source:HGNC Symbol;Acc:HGNC:9031]	2.64154	15.025	0.0161793
CP	ENSG00000047457	ceruloplasmin (ferroxidase) [Source:HGNC Symbol;Acc:HGNC:2295]	11.7589	14.6694	0.00749398
C6	ENSG00000039537	complement component 6 [Source:HGNC Symbol;Acc:HGNC:1339]	3.02272	14.6122	0.0420795
SALL1	ENSG00000103449	spalt-like transcription factor 1 [Source:HGNC Symbol;Acc:HGNC:10524]	0.0627636	14.1548	0.0298648
C9	ENSG00000113600	complement component 9 [Source:HGNC Symbol;Acc:HGNC:1358]	5.17161	14.145	0.0278183
ENPP1	ENSG00000197594	ectonucleotide pyrophosphatase/phosphodiesterase 1 [Source:HGNC Symbol;Acc:HGNC:3356]	2.78589	13.9451	0.0237492
FMOD	ENSG00000122176	fibromodulin [Source:HGNC Symbol;Acc:HGNC:3774]	0.216741	13.6652	0.0277204
C4BPB	ENSG00000123843	complement component 4 binding protein, beta [Source:HGNC Symbol;Acc:HGNC:1328]	0.771516	12.9061	0.0042804
APOB	ENSG00000084674	apolipoprotein B [Source:HGNC Symbol;Acc:HGNC:603]	5.6832	12.7919	0.00425566
ADH1B	ENSG00000196616	alcohol dehydrogenase 1B (class I), beta polypeptide [Source:HGNC Symbol;Acc:HGNC:250]	7.90289	11.9601	0.0122577
CREB3L3	ENSG00000060566	cAMP responsive element binding protein 3-like 3 [Source:HGNC Symbol;Acc:HGNC:18855]	15.3053	11.8844	0.0152158
CYR61	ENSG00000142871	cysteine-rich, angiogenic inducer, 61 [Source:HGNC Symbol;Acc:HGNC:2654]	0.506907	11.7908	0.00337728
DIRC3-AS1	ENSG00000233143	DIRC3 antisense RNA 1 [Source:HGNC Symbol;Acc:HGNC:50636]	0.15412	11.6975	0.0335859
ANGPTL3	ENSG00000132855	angiopoietin-like 3 [Source:HGNC Symbol;Acc:HGNC:491]	0.802969	11.6541	0.0298648
VGLL3	ENSG00000206538	vestigial-like family member 3 [Source:HGNC Symbol;Acc:HGNC:24327]	2.8056	11.5105	0.0121073
GJC1	ENSG00000182963	gap junction protein, gamma 1, 45kDa [Source:HGNC Symbol;Acc:HGNC:4280]	0.827852	11.3193	0.0152158
APOA2	ENSG00000158874	apolipoprotein A-II [Source:HGNC Symbol;Acc:HGNC:601]	1.5984	11.194	0.0222138
UGT3A1	ENSG00000145626	UDP glycosyltransferase 3 family, polypeptide A1 [Source:HGNC Symbol;Acc:HGNC:26625]	0.0609884	10.9618	0.0474995
TF	ENSG00000091513	transferrin [Source:HGNC Symbol;Acc:HGNC:11740]	1.60276	10.9518	0.0459948
MCAM	ENSG00000076706	melanoma cell adhesion molecule [Source:HGNC Symbol;Acc:HGNC:6934]	0.793748	10.934	0.00263993
SEPP1	ENSG00000250722	selenoprotein P, plasma, 1 [Source:HGNC Symbol;Acc:HGNC:10751]	19.0754	10.4692	0.000798098
MMP10	ENSG00000166670	matrix metallopeptidase 10 [Source:HGNC Symbol;Acc:HGNC:7156]	0.0526514	10.4612	0.0377866
LEAP2	ENSG00000164406	liver expressed antimicrobial peptide 2 [Source:HGNC Symbol;Acc:HGNC:29571]	0.618701	10.3816	0.0105983
CYP3A5	ENSG00000106258	cytochrome P450, family 3, subfamily A, polypeptide 5 [Source:HGNC Symbol;Acc:HGNC:2638]	1.55238	10.2661	0.0165957
CTGF	ENSG00000118523	connective tissue growth factor [Source:HGNC Symbol;Acc:HGNC:2500]	0.655604	10.1507	0.00487846
SAA1	ENSG00000173432	serum amyloid A1 [Source:HGNC Symbol;Acc:HGNC:10513]	1.66875	9.87633	0.0258458
MTTP	ENSG00000138823	microsomal triglyceride transfer protein [Source:HGNC Symbol;Acc:HGNC:7467]	0.421612	9.73874	0.0299176
CDH5	ENSG00000179776	cadherin 5, type 2 (vascular endothelium) [Source:HGNC Symbol;Acc:HGNC:1764]	0.889921	9.42117	0.00208408
SLC7A2	ENSG00000003989	solute carrier family 7 (cationic amino acid transporter, y+ system), member 2 [Source:HGNC Symbol;Acc:HGNC:11060]	0.79761	9.36063	0.0429396
ITLN1	ENSG00000179914	intelectin 1 (galactofuranose binding) [Source:HGNC Symbol;Acc:HGNC:18259]	0.504141	9.33587	0.0150881
SGK2	ENSG00000101049	serum/glucocorticoid regulated kinase 2 [Source:HGNC Symbol;Acc:HGNC:13900]	0.209283	9.16468	0.0465779
HSD17B6	ENSG00000025423	hydroxysteroid (17-beta) dehydrogenase 6 [Source:HGNC Symbol;Acc:HGNC:23316]	2.23755	9.13009	0.0164156
PTGR1	ENSG00000106853	prostaglandin reductase 1 [Source:HGNC Symbol;Acc:HGNC:18429]	8.01292	9.07154	0.00649256
ENPEP	ENSG00000138792	glutamyl aminopeptidase (aminopeptidase A) [Source:HGNC Symbol;Acc:HGNC:3355]	1.33782	8.93914	0.0120824
RND3	ENSG00000115963	Rho family GTPase 3 [Source:HGNC Symbol;Acc:HGNC:671]	1.32288	8.8713	0.00337728
SPP2	ENSG00000072080	secreted phosphoprotein 2, 24kDa [Source:HGNC Symbol;Acc:HGNC:11256]	1.14452	8.74988	0.0196905
ASPN	ENSG00000106819	asporin [Source:HGNC Symbol;Acc:HGNC:14872]	0.236172	8.74728	0.0150881
PDGFRA	ENSG00000134853	platelet-derived growth factor receptor, alpha polypeptide [Source:HGNC Symbol;Acc:HGNC:8803]	0.647907	8.61279	0.0152158
DSG2	ENSG00000046604	desmoglein 2 [Source:HGNC Symbol;Acc:HGNC:3049]	0.788172	8.49542	0.0353689
SMAD9	ENSG00000120693	SMAD family member 9 [Source:HGNC Symbol;Acc:HGNC:6774]	0.422685	8.27727	0.0335859
GUCY1A2	ENSG00000152402	guanylate cyclase 1, soluble, alpha 2 [Source:HGNC Symbol;Acc:HGNC:4684]	0.794354	8.22267	0.00434825
CPS1	ENSG00000021826	carbamoyl-phosphate synthase 1, mitochondrial [Source:HGNC Symbol;Acc:HGNC:2323]	2.53035	8.12251	0.0105292
LIPG	ENSG00000101670	lipase, endothelial [Source:HGNC Symbol;Acc:HGNC:6623]	0.17846	8.1123	0.0444445
AP001604.3	ENSG00000231236		0.532966	8.08711	0.0209281
PCDH17	ENSG00000118946	protocadherin 17 [Source:HGNC Symbol;Acc:HGNC:14267]	1.50701	7.97105	0.00267909
CRYAB	ENSG00000109846	crystallin, alpha B [Source:HGNC Symbol;Acc:HGNC:2389]	0.264292	7.943	0.0475405
STC1	ENSG00000159167	stanniocalcin 1 [Source:HGNC Symbol;Acc:HGNC:11373]	0.289278	7.88009	0.0298648
ROBO4	ENSG00000154133	roundabout guidance receptor 4 [Source:HGNC Symbol;Acc:HGNC:17985]	0.399971	7.59939	0.0298671
EMP2	ENSG00000213853	epithelial membrane protein 2 [Source:HGNC Symbol;Acc:HGNC:3334]	0.476541	7.50478	0.0105292
MMP1	ENSG00000196611	matrix metallopeptidase 1 [Source:HGNC Symbol;Acc:HGNC:7155]	0.241163	7.44521	0.0420795
BAAT	ENSG00000136881	bile acid CoA:amino acid N-acyltransferase [Source:HGNC Symbol;Acc:HGNC:932]	1.09535	7.34425	0.0332339
PMP22	ENSG00000109099	peripheral myelin protein 22 [Source:HGNC Symbol;Acc:HGNC:9118]	0.790574	7.33811	0.00116126
C1S	ENSG00000182326	complement component 1, s subcomponent [Source:HGNC Symbol;Acc:HGNC:1247]	7.36458	7.27621	0.00116126
TMEM26	ENSG00000196932	transmembrane protein 26 [Source:HGNC Symbol;Acc:HGNC:28550]	0.622701	7.15663	0.0150881
TSPAN12	ENSG00000106025	tetraspanin 12 [Source:HGNC Symbol;Acc:HGNC:21641]	0.277245	7.09968	0.0372893
C7	ENSG00000112936	complement component 7 [Source:HGNC Symbol;Acc:HGNC:1346]	1.83836	7.06151	0.0278183
ADAMTS5	ENSG00000154736	ADAM metallopeptidase with thrombospondin type 1 motif, 5 [Source:HGNC Symbol;Acc:HGNC:221]	1.03067	7.03768	0.042496
RP11-408H1.3	ENSG00000223387		2.17541	7.01072	0.0288876
FLRT2	ENSG00000185070	fibronectin leucine rich transmembrane protein 2 [Source:HGNC Symbol;Acc:HGNC:3761]	0.32562	7.00962	0.0152158
SPRY4	ENSG00000187678	sprouty RTK signaling antagonist 4 [Source:HGNC Symbol;Acc:HGNC:15533]	0.643569	6.85181	0.0105292
FZD4	ENSG00000174804	frizzled class receptor 4 [Source:HGNC Symbol;Acc:HGNC:4042]	0.861597	6.83995	0.0121153
CNKSR3	ENSG00000153721	CNKSR family member 3 [Source:HGNC Symbol;Acc:HGNC:23034]	1.24818	6.79916	0.00211379
LIFR	ENSG00000113594	leukemia inhibitory factor receptor alpha [Source:HGNC Symbol;Acc:HGNC:6597]	4.20234	6.63251	0.00559295
YAP1	ENSG00000137693	Yes-associated protein 1 [Source:HGNC Symbol;Acc:HGNC:16262]	0.831901	6.59096	0.0148048
ANGPTL2	ENSG00000136859	angiopoietin-like 2 [Source:HGNC Symbol;Acc:HGNC:490]	0.25501	6.56032	0.024225
SOX7	ENSG00000171056	SRY (sex determining region Y)-box 7 [Source:HGNC Symbol;Acc:HGNC:18196]	0.214356	6.38083	0.0377866
SELE	ENSG00000007908	selectin E [Source:HGNC Symbol;Acc:HGNC:10718]	0.172323	6.31786	0.0394873
ABCB11	ENSG00000073734	ATP-binding cassette, sub-family B (MDR/TAP), member 11 [Source:HGNC Symbol;Acc:HGNC:42]	1.53304	6.29676	0.0152158
HP	ENSG00000257017	haptoglobin [Source:HGNC Symbol;Acc:HGNC:5141]	28.8741	6.19748	0.00425566
LPHN2	ENSG00000117114	adhesion G protein-coupled receptor L2 [Source:HGNC Symbol;Acc:HGNC:18582]	1.87027	6.14412	0.00286854
KRT18	ENSG00000111057	keratin 18, type I [Source:HGNC Symbol;Acc:HGNC:6430]	0.396231	5.77481	0.0280558
MYO1B	ENSG00000128641	myosin IB [Source:HGNC Symbol;Acc:HGNC:7596]	2.29162	5.73844	0.00263993
COL4A2	ENSG00000134871	collagen, type IV, alpha 2 [Source:HGNC Symbol;Acc:HGNC:2203]	1.62085	5.73463	0.0152158
IL6	ENSG00000136244	interleukin 6 [Source:HGNC Symbol;Acc:HGNC:6018]	0.657928	5.7228	0.00216665
AURKC	ENSG00000105146	aurora kinase C [Source:HGNC Symbol;Acc:HGNC:11391]	0.223286	5.61219	0.0258458
FGF7	ENSG00000140285	fibroblast growth factor 7 [Source:HGNC Symbol;Acc:HGNC:3685]	1.07314	5.52904	0.0167875
LRP6	ENSG00000070018	low density lipoprotein receptor-related protein 6 [Source:HGNC Symbol;Acc:HGNC:6698]	3.74897	5.48087	0.00425566
IGFBP2	ENSG00000115457	insulin-like growth factor binding protein 2, 36kDa [Source:HGNC Symbol;Acc:HGNC:5471]	0.347301	5.44276	0.0268459
VCAM1	ENSG00000162692	vascular cell adhesion molecule 1 [Source:HGNC Symbol;Acc:HGNC:12663]	7.29249	5.43181	0.00337728
ORM2	ENSG00000228278	orosomucoid 2 [Source:HGNC Symbol;Acc:HGNC:8499]	1.08897	5.41352	0.0167886
ADAMTS1	ENSG00000154734	ADAM metallopeptidase with thrombospondin type 1 motif, 1 [Source:HGNC Symbol;Acc:HGNC:217]	0.682318	5.40197	0.0142049
TEAD1	ENSG00000187079	TEA domain family member 1 (SV40 transcriptional enhancer factor) [Source:HGNC Symbol;Acc:HGNC:11714]	0.833039	5.4004	0.00917539
ADAMDEC1	ENSG00000134028	ADAM-like, decysin 1 [Source:HGNC Symbol;Acc:HGNC:16299]	1.05879	5.35383	0.00909915
ADAMTS9	ENSG00000163638	ADAM metallopeptidase with thrombospondin type 1 motif, 9 [Source:HGNC Symbol;Acc:HGNC:13202]	1.24291	5.31843	0.00909915
FAT1	ENSG00000083857	FAT atypical cadherin 1 [Source:HGNC Symbol;Acc:HGNC:3595]	0.431255	5.29963	0.00564484
ABCB4	ENSG00000005471	ATP-binding cassette, sub-family B (MDR/TAP), member 4 [Source:HGNC Symbol;Acc:HGNC:45]	4.63847	5.28781	0.00495318
CXCL12	ENSG00000107562	chemokine (C-X-C motif) ligand 12 [Source:HGNC Symbol;Acc:HGNC:10672]	4.35153	5.28004	0.041889
MMRN2	ENSG00000173269	multimerin 2 [Source:HGNC Symbol;Acc:HGNC:19888]	0.2764	5.272	0.0254123
A2M	ENSG00000175899	alpha-2-macroglobulin [Source:HGNC Symbol;Acc:HGNC:7]	6.39725	5.22247	0.0166239
PLEKHA4	ENSG00000105559	pleckstrin homology domain containing, family A (phosphoinositide binding specific) member 4 [Source:HGNC Symbol;Acc:HGNC:14339]	1.00699	5.20888	0.0304838
TINAGL1	ENSG00000142910	tubulointerstitial nephritis antigen-like 1 [Source:HGNC Symbol;Acc:HGNC:19168]	0.682658	5.18282	0.0420795
DNAAF1	ENSG00000154099	dynein, axonemal, assembly factor 1 [Source:HGNC Symbol;Acc:HGNC:30539]	0.124963	5.08977	0.0146621
DST	ENSG00000151914	dystonin [Source:HGNC Symbol;Acc:HGNC:1090]	16.3993	5.07317	0.000727159
ORM1	ENSG00000229314	orosomucoid 1 [Source:HGNC Symbol;Acc:HGNC:8498]	5.02782	5.04391	0.00263993
PROX1	ENSG00000117707	prospero homeobox 1 [Source:HGNC Symbol;Acc:HGNC:9459]	1.85541	5.03425	0.0353689
CYP7B1	ENSG00000172817	cytochrome P450, family 7, subfamily B, polypeptide 1 [Source:HGNC Symbol;Acc:HGNC:2652]	1.14573	4.95089	0.00116126
HSPA4L	ENSG00000164070	heat shock 70kDa protein 4-like [Source:HGNC Symbol;Acc:HGNC:17041]	1.11012	4.82511	0.00337728
TIE1	ENSG00000066056	tyrosine kinase with immunoglobulin-like and EGF-like domains 1 [Source:HGNC Symbol;Acc:HGNC:11809]	0.349536	4.80728	0.0371427
ELTD1	ENSG00000162618	adhesion G protein-coupled receptor L4 [Source:HGNC Symbol;Acc:HGNC:20822]	1.35704	4.79284	0.0148048
RAI14	ENSG00000039560	retinoic acid induced 14 [Source:HGNC Symbol;Acc:HGNC:14873]	2.71814	4.76443	0.0167875
MAP1B	ENSG00000131711	microtubule-associated protein 1B [Source:HGNC Symbol;Acc:HGNC:6836]	2.38881	4.74624	0.0304838
TM4SF1	ENSG00000169908	transmembrane 4 L six family member 1 [Source:HGNC Symbol;Acc:HGNC:11853]	1.66916	4.67599	0.0164156
GPR116	ENSG00000069122	adhesion G protein-coupled receptor F5 [Source:HGNC Symbol;Acc:HGNC:19030]	2.01594	4.66585	0.0153556
MPDZ	ENSG00000107186	multiple PDZ domain protein [Source:HGNC Symbol;Acc:HGNC:7208]	0.702573	4.64731	0.022629
C1orf54	ENSG00000118292	chromosome 1 open reading frame 54 [Source:HGNC Symbol;Acc:HGNC:26258]	1.08374	4.6348	0.00525562
TLCD2	ENSG00000185561	TLC domain containing 2 [Source:HGNC Symbol;Acc:HGNC:33522]	0.847775	4.58133	0.0150881
COL4A1	ENSG00000187498	collagen, type IV, alpha 1 [Source:HGNC Symbol;Acc:HGNC:2202]	1.34438	4.57798	0.035027
GNG12	ENSG00000172380	guanine nucleotide binding protein (G protein), gamma 12 [Source:HGNC Symbol;Acc:HGNC:19663]	1.77655	4.51818	0.0304838
AFAP1L1	ENSG00000157510	actin filament associated protein 1-like 1 [Source:HGNC Symbol;Acc:HGNC:26714]	0.56516	4.48173	0.0479497
PODXL	ENSG00000128567	podocalyxin-like [Source:HGNC Symbol;Acc:HGNC:9171]	1.75809	4.4719	0.0031697
KDR	ENSG00000128052	kinase insert domain receptor [Source:HGNC Symbol;Acc:HGNC:6307]	1.23423	4.42778	0.040798
NUPR1	ENSG00000176046	nuclear protein, transcriptional regulator, 1 [Source:HGNC Symbol;Acc:HGNC:29990]	1.45313	4.37092	0.0420795
MSR1	ENSG00000038945	macrophage scavenger receptor 1 [Source:HGNC Symbol;Acc:HGNC:7376]	11.5788	4.35532	0.0042804
ESM1	ENSG00000164283	endothelial cell-specific molecule 1 [Source:HGNC Symbol;Acc:HGNC:3466]	0.376437	4.31897	0.0400489
TEK	ENSG00000120156	TEK tyrosine kinase, endothelial [Source:HGNC Symbol;Acc:HGNC:11724]	0.897278	4.31319	0.0112042
CCL8	ENSG00000108700	chemokine (C-C motif) ligand 8 [Source:HGNC Symbol;Acc:HGNC:10635]	1.37224	4.2075	0.0362473
AKAP12	ENSG00000131016	A kinase (PRKA) anchor protein 12 [Source:HGNC Symbol;Acc:HGNC:370]	5.75684	4.20304	0.00337728
ADAMTS4	ENSG00000158859	ADAM metallopeptidase with thrombospondin type 1 motif, 4 [Source:HGNC Symbol;Acc:HGNC:220]	0.519894	4.19534	0.0352813
PIEZO2	ENSG00000154864	piezo-type mechanosensitive ion channel component 2 [Source:HGNC Symbol;Acc:HGNC:26270]	0.762716	4.13419	0.0300106
SHE	ENSG00000169291	Src homology 2 domain containing E [Source:HGNC Symbol;Acc:HGNC:27004]	2.44573	4.1237	0.0321985
RP11-483P21.2	ENSG00000260228		0.503012	4.06856	0.00769122
GAS2L3	ENSG00000139354	growth arrest-specific 2 like 3 [Source:HGNC Symbol;Acc:HGNC:27475]	4.49548	4.05266	0.00225757
CALCRL	ENSG00000064989	calcitonin receptor-like [Source:HGNC Symbol;Acc:HGNC:16709]	2.38357	4.04267	0.00612219
DDAH1	ENSG00000153904	dimethylarginine dimethylaminohydrolase 1 [Source:HGNC Symbol;Acc:HGNC:2715]	0.934396	4.00193	0.0164156
ABCA6	ENSG00000154262	ATP-binding cassette, sub-family A (ABC1), member 6 [Source:HGNC Symbol;Acc:HGNC:36]	1.16564	3.93399	0.00839263
SOWAHC	ENSG00000198142	sosondowah ankyrin repeat domain family member C [Source:HGNC Symbol;Acc:HGNC:26149]	0.471513	3.86975	0.0299176
CLMP	ENSG00000166250	CXADR-like membrane protein [Source:HGNC Symbol;Acc:HGNC:24039]	0.57937	3.86151	0.0464213
NNMT	ENSG00000166741	nicotinamide N-methyltransferase [Source:HGNC Symbol;Acc:HGNC:7861]	2.09621	3.844	0.0104967
LAMB1	ENSG00000091136	laminin, beta 1 [Source:HGNC Symbol;Acc:HGNC:6486]	0.505956	3.80302	0.049823
LIMCH1	ENSG00000064042	LIM and calponin homology domains 1 [Source:HGNC Symbol;Acc:HGNC:29191]	2.07056	3.79667	0.0355961
RBPMS	ENSG00000157110	RNA binding protein with multiple splicing [Source:HGNC Symbol;Acc:HGNC:19097]	0.661541	3.79404	0.00817998
PAK3	ENSG00000077264	p21 protein (Cdc42/Rac)-activated kinase 3 [Source:HGNC Symbol;Acc:HGNC:8592]	0.507359	3.65694	0.0214735
SLC16A9	ENSG00000165449	solute carrier family 16, member 9 [Source:HGNC Symbol;Acc:HGNC:23520]	0.357804	3.63825	0.0353689
GIPC2	ENSG00000137960	GIPC PDZ domain containing family, member 2 [Source:HGNC Symbol;Acc:HGNC:18177]	1.53729	3.60401	0.0104967
BCYRN1	ENSG00000236824	brain cytoplasmic RNA 1 [Source:HGNC Symbol;Acc:HGNC:1022]	0.293139	3.57177	0.0277204
HYAL1	ENSG00000114378	hyaluronoglucosaminidase 1 [Source:HGNC Symbol;Acc:HGNC:5320]	0.188324	3.5654	0.0335859
IGF1	ENSG00000017427	insulin-like growth factor 1 (somatomedin C) [Source:HGNC Symbol;Acc:HGNC:5464]	1.75129	3.53977	0.00434825
LYVE1	ENSG00000133800	lymphatic vessel endothelial hyaluronan receptor 1 [Source:HGNC Symbol;Acc:HGNC:14687]	2.85816	3.53147	0.0042804
ERRFI1	ENSG00000116285	ERBB receptor feedback inhibitor 1 [Source:HGNC Symbol;Acc:HGNC:18185]	1.81304	3.5254	0.0304838
NRP2	ENSG00000118257	neuropilin 2 [Source:HGNC Symbol;Acc:HGNC:8005]	1.70229	3.49849	0.0222138
SERPINH1	ENSG00000149257	serpin peptidase inhibitor, clade H (heat shock protein 47), member 1, (collagen binding protein 1) [Source:HGNC Symbol;Acc:HGNC:1546]	0.719325	3.49179	0.0258458
PLGLB2	ENSG00000125551	plasminogen-like B2 [Source:HGNC Symbol;Acc:HGNC:9073]	1.04163	3.47417	0.0448498
ARHGAP29	ENSG00000137962	Rho GTPase activating protein 29 [Source:HGNC Symbol;Acc:HGNC:30207]	3.07251	3.37303	0.0380739
NFIB	ENSG00000147862	nuclear factor I/B [Source:HGNC Symbol;Acc:HGNC:7785]	3.4872	3.35483	0.0272882
SEMA3A	ENSG00000075213	sema domain, immunoglobulin domain (Ig), short basic domain, secreted, (semaphorin) 3A [Source:HGNC Symbol;Acc:HGNC:10723]	0.737695	3.34762	0.0249498
SERPINE1	ENSG00000106366	serpin peptidase inhibitor, clade E (nexin, plasminogen activator inhibitor type 1), member 1 [Source:HGNC Symbol;Acc:HGNC:8583]	2.60892	3.28802	0.0152158
RASSF8	ENSG00000123094	Ras association (RalGDS/AF-6) domain family (N-terminal) member 8 [Source:HGNC Symbol;Acc:HGNC:13232]	1.04132	3.26937	0.0149445
NRP1	ENSG00000099250	neuropilin 1 [Source:HGNC Symbol;Acc:HGNC:8004]	2.82551	3.21077	0.0185098
CCL2	ENSG00000108691	chemokine (C-C motif) ligand 2 [Source:HGNC Symbol;Acc:HGNC:10618]	9.91835	3.19957	0.0389934
C3	ENSG00000125730	complement component 3 [Source:HGNC Symbol;Acc:HGNC:1318]	3.05242	3.17566	0.0164156
CXCL10	ENSG00000169245	chemokine (C-X-C motif) ligand 10 [Source:HGNC Symbol;Acc:HGNC:10637]	6.34167	3.13693	0.0329973
KIAA1217	ENSG00000120549	KIAA1217 [Source:HGNC Symbol;Acc:HGNC:25428]	1.74711	3.13372	0.022629
PPFIBP1	ENSG00000110841	PTPRF interacting protein, binding protein 1 (liprin beta 1) [Source:HGNC Symbol;Acc:HGNC:9249]	5.52443	3.11633	0.0298671
MDK	ENSG00000110492	midkine (neurite growth-promoting factor 2) [Source:HGNC Symbol;Acc:HGNC:6972]	0.970548	3.0806	0.0278183
PTPRB	ENSG00000127329	protein tyrosine phosphatase, receptor type, B [Source:HGNC Symbol;Acc:HGNC:9665]	1.56352	3.06599	0.0330739
CAMSAP2	ENSG00000118200	calmodulin regulated spectrin-associated protein family, member 2 [Source:HGNC Symbol;Acc:HGNC:29188]	2.67102	3.05351	0.00337728
FITM2	ENSG00000197296	fat storage-inducing transmembrane protein 2 [Source:HGNC Symbol;Acc:HGNC:16135]	0.396585	3.04324	0.0185098
FRMD6	ENSG00000139926	FERM domain containing 6 [Source:HGNC Symbol;Acc:HGNC:19839]	1.04694	3.0317	0.0161793
ATP8B1	ENSG00000081923	ATPase, aminophospholipid transporter, class I, type 8B, member 1 [Source:HGNC Symbol;Acc:HGNC:3706]	0.628569	3.01204	0.044105
GNAI1	ENSG00000127955	guanine nucleotide binding protein (G protein), alpha inhibiting activity polypeptide 1 [Source:HGNC Symbol;Acc:HGNC:4384]	0.509297	3.00806	0.0380739
RAPH1	ENSG00000173166	Ras association (RalGDS/AF-6) and pleckstrin homology domains 1 [Source:HGNC Symbol;Acc:HGNC:14436]	3.4739	2.98039	0.0168168
KLHL23	ENSG00000213160	kelch-like family member 23 [Source:HGNC Symbol;Acc:HGNC:27506]	1.54874	2.92497	0.044105
AMOTL1	ENSG00000166025	angiomotin like 1 [Source:HGNC Symbol;Acc:HGNC:17811]	2.40536	2.89784	0.0130393
HES1	ENSG00000114315	hes family bHLH transcription factor 1 [Source:HGNC Symbol;Acc:HGNC:5192]	0.484728	2.86896	0.0321985
LHFP	ENSG00000183722	lipoma HMGIC fusion partner [Source:HGNC Symbol;Acc:HGNC:6586]	0.944376	2.8089	0.0260418
ABCA9	ENSG00000154258	ATP-binding cassette, sub-family A (ABC1), member 9 [Source:HGNC Symbol;Acc:HGNC:39]	0.545497	2.79901	0.0450203
SLC41A2	ENSG00000136052	solute carrier family 41 (magnesium transporter), member 2 [Source:HGNC Symbol;Acc:HGNC:31045]	3.61386	2.79511	0.0165957
APBB2	ENSG00000163697	amyloid beta (A4) precursor protein-binding, family B, member 2 [Source:HGNC Symbol;Acc:HGNC:582]	2.08022	2.78231	0.0167875
PLS3	ENSG00000102024	plastin 3 [Source:HGNC Symbol;Acc:HGNC:9091]	2.75496	2.77889	0.0459948
IDO1	ENSG00000131203	indoleamine 2,3-dioxygenase 1 [Source:HGNC Symbol;Acc:HGNC:6059]	3.77357	2.75637	0.0480992
WBP5	ENSG00000185222	WW domain binding protein 5 [Source:HGNC Symbol;Acc:HGNC:30084]	1.68957	2.75106	0.0335902
HSPB1	ENSG00000106211	heat shock 27kDa protein 1 [Source:HGNC Symbol;Acc:HGNC:5246]	8.09065	2.74789	0.0112513
C1R	ENSG00000159403	complement component 1, r subcomponent [Source:HGNC Symbol;Acc:HGNC:1246]	1.03807	2.74436	0.0385508
ABCC2	ENSG00000023839	ATP-binding cassette, sub-family C (CFTR/MRP), member 2 [Source:HGNC Symbol;Acc:HGNC:53]	2.695	2.73659	0.0326624
NAV2	ENSG00000166833	neuron navigator 2 [Source:HGNC Symbol;Acc:HGNC:15997]	1.40753	2.69942	0.020669
ANK2	ENSG00000145362	ankyrin 2, neuronal [Source:HGNC Symbol;Acc:HGNC:493]	2.5227	2.68024	0.0112513
LAMA5	ENSG00000130702	laminin, alpha 5 [Source:HGNC Symbol;Acc:HGNC:6485]	0.292738	2.66655	0.045935
CDC26	ENSG00000176386	cell division cycle 26 [Source:HGNC Symbol;Acc:HGNC:17839]	14.3647	2.65465	0.032071
MPPED2	ENSG00000066382	metallophosphoesterase domain containing 2 [Source:HGNC Symbol;Acc:HGNC:1180]	0.550143	2.64183	0.0479497
ZNF347	ENSG00000197937	zinc finger protein 347 [Source:HGNC Symbol;Acc:HGNC:16447]	1.89778	2.63569	0.00337728
BATF3	ENSG00000123685	basic leucine zipper transcription factor, ATF-like 3 [Source:HGNC Symbol;Acc:HGNC:28915]	0.562869	2.61568	0.0246756
CXCL13	ENSG00000156234	chemokine (C-X-C motif) ligand 13 [Source:HGNC Symbol;Acc:HGNC:10639]	0.473383	2.60877	0.0450203
TPMT	ENSG00000137364	thiopurine S-methyltransferase [Source:HGNC Symbol;Acc:HGNC:12014]	10.3316	2.58857	0.0167875
RBMS3	ENSG00000144642	RNA binding motif, single stranded interacting protein 3 [Source:HGNC Symbol;Acc:HGNC:13427]	3.29299	2.57102	0.0304838
SPRED1	ENSG00000166068	sprouty-related, EVH1 domain containing 1 [Source:HGNC Symbol;Acc:HGNC:20249]	3.45835	2.54221	0.0480369
PLK2	ENSG00000145632	polo-like kinase 2 [Source:HGNC Symbol;Acc:HGNC:19699]	1.8482	2.53054	0.0258458
IL4I1	ENSG00000104951	interleukin 4 induced 1 [Source:HGNC Symbol;Acc:HGNC:19094]	0.50979	2.52944	0.0129723
CTSL	ENSG00000135047	cathepsin L [Source:HGNC Symbol;Acc:HGNC:2537]	16.6071	2.52512	0.0210605
PEG10	ENSG00000242265	paternally expressed 10 [Source:HGNC Symbol;Acc:HGNC:14005]	0.630045	2.45189	0.0488277
NOS1AP	ENSG00000198929	nitric oxide synthase 1 (neuronal) adaptor protein [Source:HGNC Symbol;Acc:HGNC:16859]	3.96568	2.4516	0.0360578
TPM2	ENSG00000198467	tropomyosin 2 (beta) [Source:HGNC Symbol;Acc:HGNC:12011]	1.09872	2.44709	0.0453329
MS4A4A	ENSG00000110079	membrane-spanning 4-domains, subfamily A, member 4A [Source:HGNC Symbol;Acc:HGNC:13371]	3.82589	2.4232	0.0491963
DDR2	ENSG00000162733	discoidin domain receptor tyrosine kinase 2 [Source:HGNC Symbol;Acc:HGNC:2731]	3.14619	2.38108	0.0407222
CD80	ENSG00000121594	CD80 molecule [Source:HGNC Symbol;Acc:HGNC:1700]	1.33976	2.37047	0.00564484
TFPI	ENSG00000003436	tissue factor pathway inhibitor (lipoprotein-associated coagulation inhibitor) [Source:HGNC Symbol;Acc:HGNC:11760]	4.33608	2.24793	0.044076
GDPD1	ENSG00000153982	glycerophosphodiester phosphodiesterase domain containing 1 [Source:HGNC Symbol;Acc:HGNC:20883]	0.753841	2.17752	0.0448498
RP11-654D12.2	ENSG00000258216		0.60671	2.17583	0.0277204
CEP112	ENSG00000154240	centrosomal protein 112kDa [Source:HGNC Symbol;Acc:HGNC:28514]	3.01364	2.17068	0.020669
AC007246.3	ENSG00000231312		3.82089	2.16751	0.00546526
PSD3	ENSG00000156011	pleckstrin and Sec7 domain containing 3 [Source:HGNC Symbol;Acc:HGNC:19093]	5.08717	2.15105	0.0165957
CCDC58	ENSG00000160124	coiled-coil domain containing 58 [Source:HGNC Symbol;Acc:HGNC:31136]	2.63532	2.12601	0.042712
CELSR1	ENSG00000075275	cadherin, EGF LAG seven-pass G-type receptor 1 [Source:HGNC Symbol;Acc:HGNC:1850]	0.821633	2.02588	0.0276169
INSR	ENSG00000171105	insulin receptor [Source:HGNC Symbol;Acc:HGNC:6091]	3.73477	2.01525	0.0060076
TTC28	ENSG00000100154	tetratricopeptide repeat domain 28 [Source:HGNC Symbol;Acc:HGNC:29179]	3.72049	2.01031	0.00909915
TAF13	ENSG00000197780	TAF13 RNA polymerase II, TATA box binding protein (TBP)-associated factor, 18kDa [Source:HGNC Symbol;Acc:HGNC:11546]	6.78504	2.00869	0.0459948
RP11-145M9.4	ENSG00000269728		5.64659	1.99664	0.0394873
IFI6	ENSG00000126709	interferon, alpha-inducible protein 6 [Source:HGNC Symbol;Acc:HGNC:4054]	42.8863	1.96063	0.0316265
TMEM192	ENSG00000170088	transmembrane protein 192 [Source:HGNC Symbol;Acc:HGNC:26775]	4.55046	1.9055	0.0104967
SGPP1	ENSG00000126821	sphingosine-1-phosphate phosphatase 1 [Source:HGNC Symbol;Acc:HGNC:17720]	8.38025	1.88672	0.0304838
EBF1	ENSG00000164330	early B-cell factor 1 [Source:HGNC Symbol;Acc:HGNC:3126]	28.2171	1.88239	0.0479497
JADE3	ENSG00000102221	jade family PHD finger 3 [Source:HGNC Symbol;Acc:HGNC:22982]	3.70707	1.82298	0.0149445
TFEC	ENSG00000105967	transcription factor EC [Source:HGNC Symbol;Acc:HGNC:11754]	42.9837	1.78501	0.0428114
ESF1	ENSG00000089048	ESF1 nucleolar pre-rRNA processing protein homolog [Source:HGNC Symbol;Acc:HGNC:15898]	10.9414	1.75973	0.0464213
RHOB	ENSG00000143878	ras homolog family member B [Source:HGNC Symbol;Acc:HGNC:668]	12.1235	1.75931	0.0152158
EPB41L2	ENSG00000079819	erythrocyte membrane protein band 4.1-like 2 [Source:HGNC Symbol;Acc:HGNC:3379]	7.47612	1.72087	0.0304838
CD40	ENSG00000101017	CD40 molecule, TNF receptor superfamily member 5 [Source:HGNC Symbol;Acc:HGNC:11919]	2.2819	1.69114	0.0278183
PLEKHG1	ENSG00000120278	pleckstrin homology domain containing, family G (with RhoGef domain) member 1 [Source:HGNC Symbol;Acc:HGNC:20884]	13.0882	1.68135	0.0195493
SEMA7A	ENSG00000138623	semaphorin 7A, GPI membrane anchor (John Milton Hagen blood group) [Source:HGNC Symbol;Acc:HGNC:10741]	3.29216	1.66592	0.0407222
IL6ST	ENSG00000134352	interleukin 6 signal transducer [Source:HGNC Symbol;Acc:HGNC:6021]	58.2735	1.64816	0.0304838
ZFYVE20	ENSG00000131381	rabenosyn, RAB effector [Source:HGNC Symbol;Acc:HGNC:20759]	6.79036	1.54155	0.00309955
BIRC3	ENSG00000023445	baculoviral IAP repeat containing 3 [Source:HGNC Symbol;Acc:HGNC:591]	46.2642	1.49069	0.0158957
SYPL1	ENSG00000008282	synaptophysin-like 1 [Source:HGNC Symbol;Acc:HGNC:11507]	4.76016	1.48117	0.022629
RIMKLB	ENSG00000166532	ribosomal modification protein rimK-like family member B [Source:HGNC Symbol;Acc:HGNC:29228]	3.41911	1.46667	0.0450203
SWAP70	ENSG00000133789	SWAP switching B-cell complex 70kDa subunit [Source:HGNC Symbol;Acc:HGNC:17070]	19.4734	1.45364	0.0258458
PHACTR4	ENSG00000204138	phosphatase and actin regulator 4 [Source:HGNC Symbol;Acc:HGNC:25793]	16.5942	1.43361	0.0375474
PEAK1	ENSG00000173517	pseudopodium-enriched atypical kinase 1 [Source:HGNC Symbol;Acc:HGNC:29431]	23.2453	1.39316	0.0301969
PRPF3	ENSG00000117360	pre-mRNA processing factor 3 [Source:HGNC Symbol;Acc:HGNC:17348]	14.6832	1.28908	0.0499141
KIF2A	ENSG00000068796	kinesin heavy chain member 2A [Source:HGNC Symbol;Acc:HGNC:6318]	45.263	0.739706	0.0129723
BLMH	ENSG00000108578	bleomycin hydrolase [Source:HGNC Symbol;Acc:HGNC:1059]	5.40047	0.724162	0.0298648
CCND2	ENSG00000118971	cyclin D2 [Source:HGNC Symbol;Acc:HGNC:1583]	28.1288	0.694273	0.0187743
CD99	ENSG00000002586	CD99 molecule [Source:HGNC Symbol;Acc:HGNC:7082]	15.0443	0.69069	0.0234618
GRAP2	ENSG00000100351	GRB2-related adaptor protein 2 [Source:HGNC Symbol;Acc:HGNC:4563]	25.5831	0.684404	0.0420922
WDR76	ENSG00000092470	WD repeat domain 76 [Source:HGNC Symbol;Acc:HGNC:25773]	4.78396	0.683665	0.0357961
CD226	ENSG00000150637	CD226 molecule [Source:HGNC Symbol;Acc:HGNC:16961]	29.2687	0.680259	0.0422061
NLRC3	ENSG00000167984	NLR family, CARD domain containing 3 [Source:HGNC Symbol;Acc:HGNC:29889]	6.52253	0.678181	0.0299176
SLAIN1	ENSG00000139737	SLAIN motif family, member 1 [Source:HGNC Symbol;Acc:HGNC:26387]	6.40371	0.674029	0.0335931
CEP78	ENSG00000148019	centrosomal protein 78kDa [Source:HGNC Symbol;Acc:HGNC:25740]	7.89844	0.673609	0.032071
MTURN	ENSG00000180354	maturin, neural progenitor differentiation regulator homolog (Xenopus) [Source:HGNC Symbol;Acc:HGNC:25457]	8.55499	0.618258	0.0415985
BCL11B	ENSG00000127152	B-cell CLL/lymphoma 11B (zinc finger protein) [Source:HGNC Symbol;Acc:HGNC:13222]	23.1889	0.614076	0.0304838
PYHIN1	ENSG00000163564	pyrin and HIN domain family, member 1 [Source:HGNC Symbol;Acc:HGNC:28894]	22.1223	0.60741	0.0453329
ADCY9	ENSG00000162104	adenylate cyclase 9 [Source:HGNC Symbol;Acc:HGNC:240]	3.68434	0.593716	0.0222138
CCL5	ENSG00000271503	chemokine (C-C motif) ligand 5 [Source:HGNC Symbol;Acc:HGNC:10632]	25.4509	0.580702	0.0326164
SAMD3	ENSG00000164483	sterile alpha motif domain containing 3 [Source:HGNC Symbol;Acc:HGNC:21574]	16.7138	0.578405	0.043896
C12orf75	ENSG00000235162	chromosome 12 open reading frame 75 [Source:HGNC Symbol;Acc:HGNC:35164]	7.85209	0.573839	0.000565542
CD8A	ENSG00000153563	CD8a molecule [Source:HGNC Symbol;Acc:HGNC:1706]	12.8766	0.554197	0.0375474
TGFBR3	ENSG00000069702	transforming growth factor, beta receptor III [Source:HGNC Symbol;Acc:HGNC:11774]	17.8926	0.535027	0.0138708
FCN1	ENSG00000085265	ficolin (collagen/fibrinogen domain containing) 1 [Source:HGNC Symbol;Acc:HGNC:3623]	28.877	0.523145	0.0210605
C6orf25	ENSG00000204420	chromosome 6 open reading frame 25 [Source:HGNC Symbol;Acc:HGNC:13937]	12.8694	0.485961	0.0459948
MME	ENSG00000196549	membrane metallo-endopeptidase [Source:HGNC Symbol;Acc:HGNC:7154]	16.8443	0.480358	0.0459948
TRAV13-2	ENSG00000211791	T cell receptor alpha variable 13-2 [Source:HGNC Symbol;Acc:HGNC:12109]	0.280221	0.440804	0.0319091
NRGN	ENSG00000154146	neurogranin (protein kinase C substrate, RC3) [Source:HGNC Symbol;Acc:HGNC:8000]	27.7183	0.433506	0.00564484
USP9YP6	ENSG00000226116	ubiquitin specific peptidase 9, Y-linked pseudogene 6 [Source:HGNC Symbol;Acc:HGNC:38078]	0.00287185	0.412219	0.0360578
SH3D21	ENSG00000214193	SH3 domain containing 21 [Source:HGNC Symbol;Acc:HGNC:26236]	0.600034	0.411099	0.0267982
B3GAT1	ENSG00000109956	beta-1,3-glucuronyltransferase 1 [Source:HGNC Symbol;Acc:HGNC:921]	1.36042	0.405516	0.00769122
BEND2	ENSG00000177324	BEN domain containing 2 [Source:HGNC Symbol;Acc:HGNC:28509]	0.927128	0.402686	0.0353689
ZNF683	ENSG00000176083	zinc finger protein 683 [Source:HGNC Symbol;Acc:HGNC:28495]	0.31011	0.395603	0.0277166
CX3CR1	ENSG00000168329	chemokine (C-X3-C motif) receptor 1 [Source:HGNC Symbol;Acc:HGNC:2558]	14.1849	0.394934	0.0122577	Known associated with survival to sepsis, A. Pachot et. al. J Immunol 2008
MT-TE	ENSG00000210194	mitochondrially encoded tRNA glutamic acid [Source:HGNC Symbol;Acc:HGNC:7479]	0.0379715	0.36315	0.0312697
CHSY3	ENSG00000198108	chondroitin sulfate synthase 3 [Source:HGNC Symbol;Acc:HGNC:24293]	8.56718	0.336349	0.00225757
RP1-41C23.2	ENSG00000278977		0.00937836	0.318714	0.0352585
MYO3B	ENSG00000071909	myosin IIIB [Source:HGNC Symbol;Acc:HGNC:15576]	3.31251	0.282148	0.000565542
RP13-143G15.4	ENSG00000237596		0.246453	0.276377	0.0152158
LINGO2	ENSG00000174482	leucine rich repeat and Ig domain containing 2 [Source:HGNC Symbol;Acc:HGNC:21207]	12.9596	0.267455	0.000727159
CTD-2509G16.2	ENSG00000255002		0.150816	0.266972	0.00283305
C1orf68	ENSG00000198854	chromosome 1 open reading frame 68 [Source:HGNC Symbol;Acc:HGNC:29468]	0.0121628	0.248714	0.0450203
RP11-300A12.2	ENSG00000259814		0.00832349	0.23914	0.0429396
AC011516.2	ENSG00000268038		0.00832349	0.23914	0.0429396
CTD-2026J24.1	ENSG00000276473		0.00832349	0.23914	0.0429396
STXBP5L	ENSG00000145087	syntaxin binding protein 5-like [Source:HGNC Symbol;Acc:HGNC:30757]	0.525861	0.223397	0.00263993
RP11-619A14.2	ENSG00000254933		0.0244622	0.212972	0.0321985
TRBV7-4	ENSG00000253409	T cell receptor beta variable 7-4 (gene/pseudogene) [Source:HGNC Symbol;Acc:HGNC:12238]	0.0291397	0.200793	0.0121153
MT-TA	ENSG00000210127	mitochondrially encoded tRNA alanine [Source:HGNC Symbol;Acc:HGNC:7475]	0.0643331	0.194824	0.0130151
TRBV5-4	ENSG00000230099	T cell receptor beta variable 5-4 [Source:HGNC Symbol;Acc:HGNC:12221]	0.13453	0.191486	0.00559295

## Sheet: 2-Fold-up
gene_name	ensembl_gene_id	description	Count Per Million	Fold change (Acute_Fatal/Acute_Survivor)	FDR (Acute_Fatal/Acute_Survivor)
DST	ENSG00000151914	dystonin [Source:HGNC Symbol;Acc:HGNC:1090]	16.3993	5.07317	0.000727159
CFH	ENSG00000000971	complement factor H [Source:HGNC Symbol;Acc:HGNC:4883]	57.4178	17.344	0.000727159
SEPP1	ENSG00000250722	selenoprotein P, plasma, 1 [Source:HGNC Symbol;Acc:HGNC:10751]	19.0754	10.4692	0.000798098
CYP7B1	ENSG00000172817	cytochrome P450, family 7, subfamily B, polypeptide 1 [Source:HGNC Symbol;Acc:HGNC:2652]	1.14573	4.95089	0.00116126
C1S	ENSG00000182326	complement component 1, s subcomponent [Source:HGNC Symbol;Acc:HGNC:1247]	7.36458	7.27621	0.00116126
PMP22	ENSG00000109099	peripheral myelin protein 22 [Source:HGNC Symbol;Acc:HGNC:9118]	0.790574	7.33811	0.00116126
CDH5	ENSG00000179776	cadherin 5, type 2 (vascular endothelium) [Source:HGNC Symbol;Acc:HGNC:1764]	0.889921	9.42117	0.00208408
CNKSR3	ENSG00000153721	CNKSR family member 3 [Source:HGNC Symbol;Acc:HGNC:23034]	1.24818	6.79916	0.00211379
IL6	ENSG00000136244	interleukin 6 [Source:HGNC Symbol;Acc:HGNC:6018]	0.657928	5.7228	0.00216665
GAS2L3	ENSG00000139354	growth arrest-specific 2 like 3 [Source:HGNC Symbol;Acc:HGNC:27475]	4.49548	4.05266	0.00225757
ORM1	ENSG00000229314	orosomucoid 1 [Source:HGNC Symbol;Acc:HGNC:8498]	5.02782	5.04391	0.00263993
MYO1B	ENSG00000128641	myosin IB [Source:HGNC Symbol;Acc:HGNC:7596]	2.29162	5.73844	0.00263993
MCAM	ENSG00000076706	melanoma cell adhesion molecule [Source:HGNC Symbol;Acc:HGNC:6934]	0.793748	10.934	0.00263993
HPR	ENSG00000261701	haptoglobin-related protein [Source:HGNC Symbol;Acc:HGNC:5156]	2.72515	16.1025	0.00263993
PCDH17	ENSG00000118946	protocadherin 17 [Source:HGNC Symbol;Acc:HGNC:14267]	1.50701	7.97105	0.00267909
LPHN2	ENSG00000117114	adhesion G protein-coupled receptor L2 [Source:HGNC Symbol;Acc:HGNC:18582]	1.87027	6.14412	0.00286854
FGB	ENSG00000171564	fibrinogen beta chain [Source:HGNC Symbol;Acc:HGNC:3662]	48.9891	28.055	0.00309955
PODXL	ENSG00000128567	podocalyxin-like [Source:HGNC Symbol;Acc:HGNC:9171]	1.75809	4.4719	0.0031697
ZNF347	ENSG00000197937	zinc finger protein 347 [Source:HGNC Symbol;Acc:HGNC:16447]	1.89778	2.63569	0.00337728
CAMSAP2	ENSG00000118200	calmodulin regulated spectrin-associated protein family, member 2 [Source:HGNC Symbol;Acc:HGNC:29188]	2.67102	3.05351	0.00337728
AKAP12	ENSG00000131016	A kinase (PRKA) anchor protein 12 [Source:HGNC Symbol;Acc:HGNC:370]	5.75684	4.20304	0.00337728
HSPA4L	ENSG00000164070	heat shock 70kDa protein 4-like [Source:HGNC Symbol;Acc:HGNC:17041]	1.11012	4.82511	0.00337728
VCAM1	ENSG00000162692	vascular cell adhesion molecule 1 [Source:HGNC Symbol;Acc:HGNC:12663]	7.29249	5.43181	0.00337728
RND3	ENSG00000115963	Rho family GTPase 3 [Source:HGNC Symbol;Acc:HGNC:671]	1.32288	8.8713	0.00337728
CYR61	ENSG00000142871	cysteine-rich, angiogenic inducer, 61 [Source:HGNC Symbol;Acc:HGNC:2654]	0.506907	11.7908	0.00337728
LRP6	ENSG00000070018	low density lipoprotein receptor-related protein 6 [Source:HGNC Symbol;Acc:HGNC:6698]	3.74897	5.48087	0.00425566
HP	ENSG00000257017	haptoglobin [Source:HGNC Symbol;Acc:HGNC:5141]	28.8741	6.19748	0.00425566
APOB	ENSG00000084674	apolipoprotein B [Source:HGNC Symbol;Acc:HGNC:603]	5.6832	12.7919	0.00425566
LYVE1	ENSG00000133800	lymphatic vessel endothelial hyaluronan receptor 1 [Source:HGNC Symbol;Acc:HGNC:14687]	2.85816	3.53147	0.0042804
MSR1	ENSG00000038945	macrophage scavenger receptor 1 [Source:HGNC Symbol;Acc:HGNC:7376]	11.5788	4.35532	0.0042804
C4BPB	ENSG00000123843	complement component 4 binding protein, beta [Source:HGNC Symbol;Acc:HGNC:1328]	0.771516	12.9061	0.0042804
IGF1	ENSG00000017427	insulin-like growth factor 1 (somatomedin C) [Source:HGNC Symbol;Acc:HGNC:5464]	1.75129	3.53977	0.00434825
GUCY1A2	ENSG00000152402	guanylate cyclase 1, soluble, alpha 2 [Source:HGNC Symbol;Acc:HGNC:4684]	0.794354	8.22267	0.00434825
CTGF	ENSG00000118523	connective tissue growth factor [Source:HGNC Symbol;Acc:HGNC:2500]	0.655604	10.1507	0.00487846
ABCB4	ENSG00000005471	ATP-binding cassette, sub-family B (MDR/TAP), member 4 [Source:HGNC Symbol;Acc:HGNC:45]	4.63847	5.28781	0.00495318
C1orf54	ENSG00000118292	chromosome 1 open reading frame 54 [Source:HGNC Symbol;Acc:HGNC:26258]	1.08374	4.6348	0.00525562
AC007246.3	ENSG00000231312		3.82089	2.16751	0.00546526
LIFR	ENSG00000113594	leukemia inhibitory factor receptor alpha [Source:HGNC Symbol;Acc:HGNC:6597]	4.20234	6.63251	0.00559295
CD80	ENSG00000121594	CD80 molecule [Source:HGNC Symbol;Acc:HGNC:1700]	1.33976	2.37047	0.00564484
FAT1	ENSG00000083857	FAT atypical cadherin 1 [Source:HGNC Symbol;Acc:HGNC:3595]	0.431255	5.29963	0.00564484
INSR	ENSG00000171105	insulin receptor [Source:HGNC Symbol;Acc:HGNC:6091]	3.73477	2.01525	0.0060076
CALCRL	ENSG00000064989	calcitonin receptor-like [Source:HGNC Symbol;Acc:HGNC:16709]	2.38357	4.04267	0.00612219
HPX	ENSG00000110169	hemopexin [Source:HGNC Symbol;Acc:HGNC:5171]	1.23235	16.2559	0.00619202
PTGR1	ENSG00000106853	prostaglandin reductase 1 [Source:HGNC Symbol;Acc:HGNC:18429]	8.01292	9.07154	0.00649256
CP	ENSG00000047457	ceruloplasmin (ferroxidase) [Source:HGNC Symbol;Acc:HGNC:2295]	11.7589	14.6694	0.00749398
RP11-483P21.2	ENSG00000260228		0.503012	4.06856	0.00769122
RBPMS	ENSG00000157110	RNA binding protein with multiple splicing [Source:HGNC Symbol;Acc:HGNC:19097]	0.661541	3.79404	0.00817998
ABCA6	ENSG00000154262	ATP-binding cassette, sub-family A (ABC1), member 6 [Source:HGNC Symbol;Acc:HGNC:36]	1.16564	3.93399	0.00839263
TTC28	ENSG00000100154	tetratricopeptide repeat domain 28 [Source:HGNC Symbol;Acc:HGNC:29179]	3.72049	2.01031	0.00909915
ADAMTS9	ENSG00000163638	ADAM metallopeptidase with thrombospondin type 1 motif, 9 [Source:HGNC Symbol;Acc:HGNC:13202]	1.24291	5.31843	0.00909915
ADAMDEC1	ENSG00000134028	ADAM-like, decysin 1 [Source:HGNC Symbol;Acc:HGNC:16299]	1.05879	5.35383	0.00909915
TEAD1	ENSG00000187079	TEA domain family member 1 (SV40 transcriptional enhancer factor) [Source:HGNC Symbol;Acc:HGNC:11714]	0.833039	5.4004	0.00917539
CFI	ENSG00000205403	complement factor I [Source:HGNC Symbol;Acc:HGNC:5394]	3.88596	30.6884	0.00917539
GIPC2	ENSG00000137960	GIPC PDZ domain containing family, member 2 [Source:HGNC Symbol;Acc:HGNC:18177]	1.53729	3.60401	0.0104967
NNMT	ENSG00000166741	nicotinamide N-methyltransferase [Source:HGNC Symbol;Acc:HGNC:7861]	2.09621	3.844	0.0104967
SPRY4	ENSG00000187678	sprouty RTK signaling antagonist 4 [Source:HGNC Symbol;Acc:HGNC:15533]	0.643569	6.85181	0.0105292
EMP2	ENSG00000213853	epithelial membrane protein 2 [Source:HGNC Symbol;Acc:HGNC:3334]	0.476541	7.50478	0.0105292
CPS1	ENSG00000021826	carbamoyl-phosphate synthase 1, mitochondrial [Source:HGNC Symbol;Acc:HGNC:2323]	2.53035	8.12251	0.0105292
FGA	ENSG00000171560	fibrinogen alpha chain [Source:HGNC Symbol;Acc:HGNC:3661]	182.163	53.8212	0.0105292
LEAP2	ENSG00000164406	liver expressed antimicrobial peptide 2 [Source:HGNC Symbol;Acc:HGNC:29571]	0.618701	10.3816	0.0105983
FGL1	ENSG00000104760	fibrinogen-like 1 [Source:HGNC Symbol;Acc:HGNC:3695]	53.6548	51.4692	0.0108372
TEK	ENSG00000120156	TEK tyrosine kinase, endothelial [Source:HGNC Symbol;Acc:HGNC:11724]	0.897278	4.31319	0.0112042
ANK2	ENSG00000145362	ankyrin 2, neuronal [Source:HGNC Symbol;Acc:HGNC:493]	2.5227	2.68024	0.0112513
HSPB1	ENSG00000106211	heat shock 27kDa protein 1 [Source:HGNC Symbol;Acc:HGNC:5246]	8.09065	2.74789	0.0112513
CLDN1	ENSG00000163347	claudin 1 [Source:HGNC Symbol;Acc:HGNC:2032]	0.813654	25.3844	0.0113496
ENPEP	ENSG00000138792	glutamyl aminopeptidase (aminopeptidase A) [Source:HGNC Symbol;Acc:HGNC:3355]	1.33782	8.93914	0.0120824
VGLL3	ENSG00000206538	vestigial-like family member 3 [Source:HGNC Symbol;Acc:HGNC:24327]	2.8056	11.5105	0.0121073
FZD4	ENSG00000174804	frizzled class receptor 4 [Source:HGNC Symbol;Acc:HGNC:4042]	0.861597	6.83995	0.0121153
ADH1B	ENSG00000196616	alcohol dehydrogenase 1B (class I), beta polypeptide [Source:HGNC Symbol;Acc:HGNC:250]	7.90289	11.9601	0.0122577
IL4I1	ENSG00000104951	interleukin 4 induced 1 [Source:HGNC Symbol;Acc:HGNC:19094]	0.50979	2.52944	0.0129723
AMOTL1	ENSG00000166025	angiomotin like 1 [Source:HGNC Symbol;Acc:HGNC:17811]	2.40536	2.89784	0.0130393
ADAMTS1	ENSG00000154734	ADAM metallopeptidase with thrombospondin type 1 motif, 1 [Source:HGNC Symbol;Acc:HGNC:217]	0.682318	5.40197	0.0142049
FGG	ENSG00000171557	fibrinogen gamma chain [Source:HGNC Symbol;Acc:HGNC:3694]	24.7328	19.3854	0.0145944
DNAAF1	ENSG00000154099	dynein, axonemal, assembly factor 1 [Source:HGNC Symbol;Acc:HGNC:30539]	0.124963	5.08977	0.0146621
ELTD1	ENSG00000162618	adhesion G protein-coupled receptor L4 [Source:HGNC Symbol;Acc:HGNC:20822]	1.35704	4.79284	0.0148048
YAP1	ENSG00000137693	Yes-associated protein 1 [Source:HGNC Symbol;Acc:HGNC:16262]	0.831901	6.59096	0.0148048
RASSF8	ENSG00000123094	Ras association (RalGDS/AF-6) domain family (N-terminal) member 8 [Source:HGNC Symbol;Acc:HGNC:13232]	1.04132	3.26937	0.0149445
TLCD2	ENSG00000185561	TLC domain containing 2 [Source:HGNC Symbol;Acc:HGNC:33522]	0.847775	4.58133	0.0150881
TMEM26	ENSG00000196932	transmembrane protein 26 [Source:HGNC Symbol;Acc:HGNC:28550]	0.622701	7.15663	0.0150881
ASPN	ENSG00000106819	asporin [Source:HGNC Symbol;Acc:HGNC:14872]	0.236172	8.74728	0.0150881
ITLN1	ENSG00000179914	intelectin 1 (galactofuranose binding) [Source:HGNC Symbol;Acc:HGNC:18259]	0.504141	9.33587	0.0150881
SERPINE1	ENSG00000106366	serpin peptidase inhibitor, clade E (nexin, plasminogen activator inhibitor type 1), member 1 [Source:HGNC Symbol;Acc:HGNC:8583]	2.60892	3.28802	0.0152158
COL4A2	ENSG00000134871	collagen, type IV, alpha 2 [Source:HGNC Symbol;Acc:HGNC:2203]	1.62085	5.73463	0.0152158
ABCB11	ENSG00000073734	ATP-binding cassette, sub-family B (MDR/TAP), member 11 [Source:HGNC Symbol;Acc:HGNC:42]	1.53304	6.29676	0.0152158
FLRT2	ENSG00000185070	fibronectin leucine rich transmembrane protein 2 [Source:HGNC Symbol;Acc:HGNC:3761]	0.32562	7.00962	0.0152158
PDGFRA	ENSG00000134853	platelet-derived growth factor receptor, alpha polypeptide [Source:HGNC Symbol;Acc:HGNC:8803]	0.647907	8.61279	0.0152158
GJC1	ENSG00000182963	gap junction protein, gamma 1, 45kDa [Source:HGNC Symbol;Acc:HGNC:4280]	0.827852	11.3193	0.0152158
CREB3L3	ENSG00000060566	cAMP responsive element binding protein 3-like 3 [Source:HGNC Symbol;Acc:HGNC:18855]	15.3053	11.8844	0.0152158
TDO2	ENSG00000151790	tryptophan 2,3-dioxygenase [Source:HGNC Symbol;Acc:HGNC:11708]	7.9648	26.0757	0.0152158
GPR116	ENSG00000069122	adhesion G protein-coupled receptor F5 [Source:HGNC Symbol;Acc:HGNC:19030]	2.01594	4.66585	0.0153556
FRMD6	ENSG00000139926	FERM domain containing 6 [Source:HGNC Symbol;Acc:HGNC:19839]	1.04694	3.0317	0.0161793
PLA2G2A	ENSG00000188257	phospholipase A2, group IIA (platelets, synovial fluid) [Source:HGNC Symbol;Acc:HGNC:9031]	2.64154	15.025	0.0161793
C3	ENSG00000125730	complement component 3 [Source:HGNC Symbol;Acc:HGNC:1318]	3.05242	3.17566	0.0164156
DDAH1	ENSG00000153904	dimethylarginine dimethylaminohydrolase 1 [Source:HGNC Symbol;Acc:HGNC:2715]	0.934396	4.00193	0.0164156
TM4SF1	ENSG00000169908	transmembrane 4 L six family member 1 [Source:HGNC Symbol;Acc:HGNC:11853]	1.66916	4.67599	0.0164156
HSD17B6	ENSG00000025423	hydroxysteroid (17-beta) dehydrogenase 6 [Source:HGNC Symbol;Acc:HGNC:23316]	2.23755	9.13009	0.0164156
PSD3	ENSG00000156011	pleckstrin and Sec7 domain containing 3 [Source:HGNC Symbol;Acc:HGNC:19093]	5.08717	2.15105	0.0165957
SLC41A2	ENSG00000136052	solute carrier family 41 (magnesium transporter), member 2 [Source:HGNC Symbol;Acc:HGNC:31045]	3.61386	2.79511	0.0165957
CYP3A5	ENSG00000106258	cytochrome P450, family 3, subfamily A, polypeptide 5 [Source:HGNC Symbol;Acc:HGNC:2638]	1.55238	10.2661	0.0165957
A2M	ENSG00000175899	alpha-2-macroglobulin [Source:HGNC Symbol;Acc:HGNC:7]	6.39725	5.22247	0.0166239
TPMT	ENSG00000137364	thiopurine S-methyltransferase [Source:HGNC Symbol;Acc:HGNC:12014]	10.3316	2.58857	0.0167875
APBB2	ENSG00000163697	amyloid beta (A4) precursor protein-binding, family B, member 2 [Source:HGNC Symbol;Acc:HGNC:582]	2.08022	2.78231	0.0167875
RAI14	ENSG00000039560	retinoic acid induced 14 [Source:HGNC Symbol;Acc:HGNC:14873]	2.71814	4.76443	0.0167875
FGF7	ENSG00000140285	fibroblast growth factor 7 [Source:HGNC Symbol;Acc:HGNC:3685]	1.07314	5.52904	0.0167875
ORM2	ENSG00000228278	orosomucoid 2 [Source:HGNC Symbol;Acc:HGNC:8499]	1.08897	5.41352	0.0167886
RAPH1	ENSG00000173166	Ras association (RalGDS/AF-6) and pleckstrin homology domains 1 [Source:HGNC Symbol;Acc:HGNC:14436]	3.4739	2.98039	0.0168168
FITM2	ENSG00000197296	fat storage-inducing transmembrane protein 2 [Source:HGNC Symbol;Acc:HGNC:16135]	0.396585	3.04324	0.0185098
NRP1	ENSG00000099250	neuropilin 1 [Source:HGNC Symbol;Acc:HGNC:8004]	2.82551	3.21077	0.0185098
REP15	ENSG00000174236	RAB15 effector protein [Source:HGNC Symbol;Acc:HGNC:33748]	0.199648	17.3965	0.0190986
SPP2	ENSG00000072080	secreted phosphoprotein 2, 24kDa [Source:HGNC Symbol;Acc:HGNC:11256]	1.14452	8.74988	0.0196905
CEP112	ENSG00000154240	centrosomal protein 112kDa [Source:HGNC Symbol;Acc:HGNC:28514]	3.01364	2.17068	0.020669
NAV2	ENSG00000166833	neuron navigator 2 [Source:HGNC Symbol;Acc:HGNC:15997]	1.40753	2.69942	0.020669
AP001604.3	ENSG00000231236		0.532966	8.08711	0.0209281
CTSL	ENSG00000135047	cathepsin L [Source:HGNC Symbol;Acc:HGNC:2537]	16.6071	2.52512	0.0210605
PAK3	ENSG00000077264	p21 protein (Cdc42/Rac)-activated kinase 3 [Source:HGNC Symbol;Acc:HGNC:8592]	0.507359	3.65694	0.0214735
NRP2	ENSG00000118257	neuropilin 2 [Source:HGNC Symbol;Acc:HGNC:8005]	1.70229	3.49849	0.0222138
APOA2	ENSG00000158874	apolipoprotein A-II [Source:HGNC Symbol;Acc:HGNC:601]	1.5984	11.194	0.0222138
KIAA1217	ENSG00000120549	KIAA1217 [Source:HGNC Symbol;Acc:HGNC:25428]	1.74711	3.13372	0.022629
MPDZ	ENSG00000107186	multiple PDZ domain protein [Source:HGNC Symbol;Acc:HGNC:7208]	0.702573	4.64731	0.022629
ENPP1	ENSG00000197594	ectonucleotide pyrophosphatase/phosphodiesterase 1 [Source:HGNC Symbol;Acc:HGNC:3356]	2.78589	13.9451	0.0237492
ANGPTL2	ENSG00000136859	angiopoietin-like 2 [Source:HGNC Symbol;Acc:HGNC:490]	0.25501	6.56032	0.024225
BATF3	ENSG00000123685	basic leucine zipper transcription factor, ATF-like 3 [Source:HGNC Symbol;Acc:HGNC:28915]	0.562869	2.61568	0.0246756
SEMA3A	ENSG00000075213	sema domain, immunoglobulin domain (Ig), short basic domain, secreted, (semaphorin) 3A [Source:HGNC Symbol;Acc:HGNC:10723]	0.737695	3.34762	0.0249498
MMRN2	ENSG00000173269	multimerin 2 [Source:HGNC Symbol;Acc:HGNC:19888]	0.2764	5.272	0.0254123
PLK2	ENSG00000145632	polo-like kinase 2 [Source:HGNC Symbol;Acc:HGNC:19699]	1.8482	2.53054	0.0258458
SERPINH1	ENSG00000149257	serpin peptidase inhibitor, clade H (heat shock protein 47), member 1, (collagen binding protein 1) [Source:HGNC Symbol;Acc:HGNC:1546]	0.719325	3.49179	0.0258458
AURKC	ENSG00000105146	aurora kinase C [Source:HGNC Symbol;Acc:HGNC:11391]	0.223286	5.61219	0.0258458
SAA1	ENSG00000173432	serum amyloid A1 [Source:HGNC Symbol;Acc:HGNC:10513]	1.66875	9.87633	0.0258458
LHFP	ENSG00000183722	lipoma HMGIC fusion partner [Source:HGNC Symbol;Acc:HGNC:6586]	0.944376	2.8089	0.0260418
PLG	ENSG00000122194	plasminogen [Source:HGNC Symbol;Acc:HGNC:9071]	2.60348	16.7127	0.0260418
IGFBP2	ENSG00000115457	insulin-like growth factor binding protein 2, 36kDa [Source:HGNC Symbol;Acc:HGNC:5471]	0.347301	5.44276	0.0268459
NFIB	ENSG00000147862	nuclear factor I/B [Source:HGNC Symbol;Acc:HGNC:7785]	3.4872	3.35483	0.0272882
CELSR1	ENSG00000075275	cadherin, EGF LAG seven-pass G-type receptor 1 [Source:HGNC Symbol;Acc:HGNC:1850]	0.821633	2.02588	0.0276169
RP11-654D12.2	ENSG00000258216		0.60671	2.17583	0.0277204
BCYRN1	ENSG00000236824	brain cytoplasmic RNA 1 [Source:HGNC Symbol;Acc:HGNC:1022]	0.293139	3.57177	0.0277204
FMOD	ENSG00000122176	fibromodulin [Source:HGNC Symbol;Acc:HGNC:3774]	0.216741	13.6652	0.0277204
MDK	ENSG00000110492	midkine (neurite growth-promoting factor 2) [Source:HGNC Symbol;Acc:HGNC:6972]	0.970548	3.0806	0.0278183
C7	ENSG00000112936	complement component 7 [Source:HGNC Symbol;Acc:HGNC:1346]	1.83836	7.06151	0.0278183
C9	ENSG00000113600	complement component 9 [Source:HGNC Symbol;Acc:HGNC:1358]	5.17161	14.145	0.0278183
KRT18	ENSG00000111057	keratin 18, type I [Source:HGNC Symbol;Acc:HGNC:6430]	0.396231	5.77481	0.0280558
RP11-408H1.3	ENSG00000223387		2.17541	7.01072	0.0288876
STC1	ENSG00000159167	stanniocalcin 1 [Source:HGNC Symbol;Acc:HGNC:11373]	0.289278	7.88009	0.0298648
ANGPTL3	ENSG00000132855	angiopoietin-like 3 [Source:HGNC Symbol;Acc:HGNC:491]	0.802969	11.6541	0.0298648
SALL1	ENSG00000103449	spalt-like transcription factor 1 [Source:HGNC Symbol;Acc:HGNC:10524]	0.0627636	14.1548	0.0298648
PPFIBP1	ENSG00000110841	PTPRF interacting protein, binding protein 1 (liprin beta 1) [Source:HGNC Symbol;Acc:HGNC:9249]	5.52443	3.11633	0.0298671
ROBO4	ENSG00000154133	roundabout guidance receptor 4 [Source:HGNC Symbol;Acc:HGNC:17985]	0.399971	7.59939	0.0298671
SOWAHC	ENSG00000198142	sosondowah ankyrin repeat domain family member C [Source:HGNC Symbol;Acc:HGNC:26149]	0.471513	3.86975	0.0299176
MTTP	ENSG00000138823	microsomal triglyceride transfer protein [Source:HGNC Symbol;Acc:HGNC:7467]	0.421612	9.73874	0.0299176
PIEZO2	ENSG00000154864	piezo-type mechanosensitive ion channel component 2 [Source:HGNC Symbol;Acc:HGNC:26270]	0.762716	4.13419	0.0300106
RBMS3	ENSG00000144642	RNA binding motif, single stranded interacting protein 3 [Source:HGNC Symbol;Acc:HGNC:13427]	3.29299	2.57102	0.0304838
ERRFI1	ENSG00000116285	ERBB receptor feedback inhibitor 1 [Source:HGNC Symbol;Acc:HGNC:18185]	1.81304	3.5254	0.0304838
GNG12	ENSG00000172380	guanine nucleotide binding protein (G protein), gamma 12 [Source:HGNC Symbol;Acc:HGNC:19663]	1.77655	4.51818	0.0304838
MAP1B	ENSG00000131711	microtubule-associated protein 1B [Source:HGNC Symbol;Acc:HGNC:6836]	2.38881	4.74624	0.0304838
PLEKHA4	ENSG00000105559	pleckstrin homology domain containing, family A (phosphoinositide binding specific) member 4 [Source:HGNC Symbol;Acc:HGNC:14339]	1.00699	5.20888	0.0304838
ITIH2	ENSG00000151655	inter-alpha-trypsin inhibitor heavy chain 2 [Source:HGNC Symbol;Acc:HGNC:6167]	1.88172	19.1026	0.0317422
CDC26	ENSG00000176386	cell division cycle 26 [Source:HGNC Symbol;Acc:HGNC:17839]	14.3647	2.65465	0.032071
HES1	ENSG00000114315	hes family bHLH transcription factor 1 [Source:HGNC Symbol;Acc:HGNC:5192]	0.484728	2.86896	0.0321985
SHE	ENSG00000169291	Src homology 2 domain containing E [Source:HGNC Symbol;Acc:HGNC:27004]	2.44573	4.1237	0.0321985
ABCC2	ENSG00000023839	ATP-binding cassette, sub-family C (CFTR/MRP), member 2 [Source:HGNC Symbol;Acc:HGNC:53]	2.695	2.73659	0.0326624
CXCL10	ENSG00000169245	chemokine (C-X-C motif) ligand 10 [Source:HGNC Symbol;Acc:HGNC:10637]	6.34167	3.13693	0.0329973
PTPRB	ENSG00000127329	protein tyrosine phosphatase, receptor type, B [Source:HGNC Symbol;Acc:HGNC:9665]	1.56352	3.06599	0.0330739
BAAT	ENSG00000136881	bile acid CoA:amino acid N-acyltransferase [Source:HGNC Symbol;Acc:HGNC:932]	1.09535	7.34425	0.0332339
HYAL1	ENSG00000114378	hyaluronoglucosaminidase 1 [Source:HGNC Symbol;Acc:HGNC:5320]	0.188324	3.5654	0.0335859
SMAD9	ENSG00000120693	SMAD family member 9 [Source:HGNC Symbol;Acc:HGNC:6774]	0.422685	8.27727	0.0335859
DIRC3-AS1	ENSG00000233143	DIRC3 antisense RNA 1 [Source:HGNC Symbol;Acc:HGNC:50636]	0.15412	11.6975	0.0335859
WBP5	ENSG00000185222	WW domain binding protein 5 [Source:HGNC Symbol;Acc:HGNC:30084]	1.68957	2.75106	0.0335902
COL4A1	ENSG00000187498	collagen, type IV, alpha 1 [Source:HGNC Symbol;Acc:HGNC:2202]	1.34438	4.57798	0.035027
ADAMTS4	ENSG00000158859	ADAM metallopeptidase with thrombospondin type 1 motif, 4 [Source:HGNC Symbol;Acc:HGNC:220]	0.519894	4.19534	0.0352813
SLC38A4	ENSG00000139209	solute carrier family 38, member 4 [Source:HGNC Symbol;Acc:HGNC:14679]	14.6777	23.677	0.0352813
SLC16A9	ENSG00000165449	solute carrier family 16, member 9 [Source:HGNC Symbol;Acc:HGNC:23520]	0.357804	3.63825	0.0353689
PROX1	ENSG00000117707	prospero homeobox 1 [Source:HGNC Symbol;Acc:HGNC:9459]	1.85541	5.03425	0.0353689
DSG2	ENSG00000046604	desmoglein 2 [Source:HGNC Symbol;Acc:HGNC:3049]	0.788172	8.49542	0.0353689
LIMCH1	ENSG00000064042	LIM and calponin homology domains 1 [Source:HGNC Symbol;Acc:HGNC:29191]	2.07056	3.79667	0.0355961
NOS1AP	ENSG00000198929	nitric oxide synthase 1 (neuronal) adaptor protein [Source:HGNC Symbol;Acc:HGNC:16859]	3.96568	2.4516	0.0360578
CCL8	ENSG00000108700	chemokine (C-C motif) ligand 8 [Source:HGNC Symbol;Acc:HGNC:10635]	1.37224	4.2075	0.0362473
TIE1	ENSG00000066056	tyrosine kinase with immunoglobulin-like and EGF-like domains 1 [Source:HGNC Symbol;Acc:HGNC:11809]	0.349536	4.80728	0.0371427
TSPAN12	ENSG00000106025	tetraspanin 12 [Source:HGNC Symbol;Acc:HGNC:21641]	0.277245	7.09968	0.0372893
SOX7	ENSG00000171056	SRY (sex determining region Y)-box 7 [Source:HGNC Symbol;Acc:HGNC:18196]	0.214356	6.38083	0.0377866
MMP10	ENSG00000166670	matrix metallopeptidase 10 [Source:HGNC Symbol;Acc:HGNC:7156]	0.0526514	10.4612	0.0377866
GNAI1	ENSG00000127955	guanine nucleotide binding protein (G protein), alpha inhibiting activity polypeptide 1 [Source:HGNC Symbol;Acc:HGNC:4384]	0.509297	3.00806	0.0380739
ARHGAP29	ENSG00000137962	Rho GTPase activating protein 29 [Source:HGNC Symbol;Acc:HGNC:30207]	3.07251	3.37303	0.0380739
C1R	ENSG00000159403	complement component 1, r subcomponent [Source:HGNC Symbol;Acc:HGNC:1246]	1.03807	2.74436	0.0385508
CCL2	ENSG00000108691	chemokine (C-C motif) ligand 2 [Source:HGNC Symbol;Acc:HGNC:10618]	9.91835	3.19957	0.0389934
SELE	ENSG00000007908	selectin E [Source:HGNC Symbol;Acc:HGNC:10718]	0.172323	6.31786	0.0394873
ESM1	ENSG00000164283	endothelial cell-specific molecule 1 [Source:HGNC Symbol;Acc:HGNC:3466]	0.376437	4.31897	0.0400489
DDR2	ENSG00000162733	discoidin domain receptor tyrosine kinase 2 [Source:HGNC Symbol;Acc:HGNC:2731]	3.14619	2.38108	0.0407222
KDR	ENSG00000128052	kinase insert domain receptor [Source:HGNC Symbol;Acc:HGNC:6307]	1.23423	4.42778	0.040798
CXCL12	ENSG00000107562	chemokine (C-X-C motif) ligand 12 [Source:HGNC Symbol;Acc:HGNC:10672]	4.35153	5.28004	0.041889
NUPR1	ENSG00000176046	nuclear protein, transcriptional regulator, 1 [Source:HGNC Symbol;Acc:HGNC:29990]	1.45313	4.37092	0.0420795
TINAGL1	ENSG00000142910	tubulointerstitial nephritis antigen-like 1 [Source:HGNC Symbol;Acc:HGNC:19168]	0.682658	5.18282	0.0420795
MMP1	ENSG00000196611	matrix metallopeptidase 1 [Source:HGNC Symbol;Acc:HGNC:7155]	0.241163	7.44521	0.0420795
C6	ENSG00000039537	complement component 6 [Source:HGNC Symbol;Acc:HGNC:1339]	3.02272	14.6122	0.0420795
AADAC	ENSG00000114771	arylacetamide deacetylase [Source:HGNC Symbol;Acc:HGNC:17]	0.951377	49.4105	0.0422061
ADAMTS5	ENSG00000154736	ADAM metallopeptidase with thrombospondin type 1 motif, 5 [Source:HGNC Symbol;Acc:HGNC:221]	1.03067	7.03768	0.042496
CCDC58	ENSG00000160124	coiled-coil domain containing 58 [Source:HGNC Symbol;Acc:HGNC:31136]	2.63532	2.12601	0.042712
SLC7A2	ENSG00000003989	solute carrier family 7 (cationic amino acid transporter, y+ system), member 2 [Source:HGNC Symbol;Acc:HGNC:11060]	0.79761	9.36063	0.0429396
TFPI	ENSG00000003436	tissue factor pathway inhibitor (lipoprotein-associated coagulation inhibitor) [Source:HGNC Symbol;Acc:HGNC:11760]	4.33608	2.24793	0.044076
KLHL23	ENSG00000213160	kelch-like family member 23 [Source:HGNC Symbol;Acc:HGNC:27506]	1.54874	2.92497	0.044105
ATP8B1	ENSG00000081923	ATPase, aminophospholipid transporter, class I, type 8B, member 1 [Source:HGNC Symbol;Acc:HGNC:3706]	0.628569	3.01204	0.044105
LIPG	ENSG00000101670	lipase, endothelial [Source:HGNC Symbol;Acc:HGNC:6623]	0.17846	8.1123	0.0444445
GDPD1	ENSG00000153982	glycerophosphodiester phosphodiesterase domain containing 1 [Source:HGNC Symbol;Acc:HGNC:20883]	0.753841	2.17752	0.0448498
PLGLB2	ENSG00000125551	plasminogen-like B2 [Source:HGNC Symbol;Acc:HGNC:9073]	1.04163	3.47417	0.0448498
CXCL13	ENSG00000156234	chemokine (C-X-C motif) ligand 13 [Source:HGNC Symbol;Acc:HGNC:10639]	0.473383	2.60877	0.0450203
ABCA9	ENSG00000154258	ATP-binding cassette, sub-family A (ABC1), member 9 [Source:HGNC Symbol;Acc:HGNC:39]	0.545497	2.79901	0.0450203
TPM2	ENSG00000198467	tropomyosin 2 (beta) [Source:HGNC Symbol;Acc:HGNC:12011]	1.09872	2.44709	0.0453329
LAMA5	ENSG00000130702	laminin, alpha 5 [Source:HGNC Symbol;Acc:HGNC:6485]	0.292738	2.66655	0.045935
TAF13	ENSG00000197780	TAF13 RNA polymerase II, TATA box binding protein (TBP)-associated factor, 18kDa [Source:HGNC Symbol;Acc:HGNC:11546]	6.78504	2.00869	0.0459948
PLS3	ENSG00000102024	plastin 3 [Source:HGNC Symbol;Acc:HGNC:9091]	2.75496	2.77889	0.0459948
TF	ENSG00000091513	transferrin [Source:HGNC Symbol;Acc:HGNC:11740]	1.60276	10.9518	0.0459948
CLMP	ENSG00000166250	CXADR-like membrane protein [Source:HGNC Symbol;Acc:HGNC:24039]	0.57937	3.86151	0.0464213
SGK2	ENSG00000101049	serum/glucocorticoid regulated kinase 2 [Source:HGNC Symbol;Acc:HGNC:13900]	0.209283	9.16468	0.0465779
UGT3A1	ENSG00000145626	UDP glycosyltransferase 3 family, polypeptide A1 [Source:HGNC Symbol;Acc:HGNC:26625]	0.0609884	10.9618	0.0474995
CRYAB	ENSG00000109846	crystallin, alpha B [Source:HGNC Symbol;Acc:HGNC:2389]	0.264292	7.943	0.0475405
MPPED2	ENSG00000066382	metallophosphoesterase domain containing 2 [Source:HGNC Symbol;Acc:HGNC:1180]	0.550143	2.64183	0.0479497
AFAP1L1	ENSG00000157510	actin filament associated protein 1-like 1 [Source:HGNC Symbol;Acc:HGNC:26714]	0.56516	4.48173	0.0479497
SPRED1	ENSG00000166068	sprouty-related, EVH1 domain containing 1 [Source:HGNC Symbol;Acc:HGNC:20249]	3.45835	2.54221	0.0480369
IDO1	ENSG00000131203	indoleamine 2,3-dioxygenase 1 [Source:HGNC Symbol;Acc:HGNC:6059]	3.77357	2.75637	0.0480992
PEG10	ENSG00000242265	paternally expressed 10 [Source:HGNC Symbol;Acc:HGNC:14005]	0.630045	2.45189	0.0488277
MS4A4A	ENSG00000110079	membrane-spanning 4-domains, subfamily A, member 4A [Source:HGNC Symbol;Acc:HGNC:13371]	3.82589	2.4232	0.0491963
LAMB1	ENSG00000091136	laminin, beta 1 [Source:HGNC Symbol;Acc:HGNC:6486]	0.505956	3.80302	0.049823

## Sheet: 2-Fold-down
gene_name	ensembl_gene_id	description	Count Per Million	Fold change (Acute_Fatal/Acute_Survivor)	FDR (Acute_Fatal/Acute_Survivor)
C6orf25	ENSG00000204420	chromosome 6 open reading frame 25 [Source:HGNC Symbol;Acc:HGNC:13937]	12.8694	0.485961	0.0459948
MME	ENSG00000196549	membrane metallo-endopeptidase [Source:HGNC Symbol;Acc:HGNC:7154]	16.8443	0.480358	0.0459948
TRAV13-2	ENSG00000211791	T cell receptor alpha variable 13-2 [Source:HGNC Symbol;Acc:HGNC:12109]	0.280221	0.440804	0.0319091
NRGN	ENSG00000154146	neurogranin (protein kinase C substrate, RC3) [Source:HGNC Symbol;Acc:HGNC:8000]	27.7183	0.433506	0.00564484
USP9YP6	ENSG00000226116	ubiquitin specific peptidase 9, Y-linked pseudogene 6 [Source:HGNC Symbol;Acc:HGNC:38078]	0.00287185	0.412219	0.0360578
SH3D21	ENSG00000214193	SH3 domain containing 21 [Source:HGNC Symbol;Acc:HGNC:26236]	0.600034	0.411099	0.0267982
B3GAT1	ENSG00000109956	beta-1,3-glucuronyltransferase 1 [Source:HGNC Symbol;Acc:HGNC:921]	1.36042	0.405516	0.00769122
BEND2	ENSG00000177324	BEN domain containing 2 [Source:HGNC Symbol;Acc:HGNC:28509]	0.927128	0.402686	0.0353689
ZNF683	ENSG00000176083	zinc finger protein 683 [Source:HGNC Symbol;Acc:HGNC:28495]	0.31011	0.395603	0.0277166
CX3CR1	ENSG00000168329	chemokine (C-X3-C motif) receptor 1 [Source:HGNC Symbol;Acc:HGNC:2558]	14.1849	0.394934	0.0122577
MT-TE	ENSG00000210194	mitochondrially encoded tRNA glutamic acid [Source:HGNC Symbol;Acc:HGNC:7479]	0.0379715	0.36315	0.0312697
CHSY3	ENSG00000198108	chondroitin sulfate synthase 3 [Source:HGNC Symbol;Acc:HGNC:24293]	8.56718	0.336349	0.00225757
RP1-41C23.2	ENSG00000278977		0.00937836	0.318714	0.0352585
MYO3B	ENSG00000071909	myosin IIIB [Source:HGNC Symbol;Acc:HGNC:15576]	3.31251	0.282148	0.000565542
RP13-143G15.4	ENSG00000237596		0.246453	0.276377	0.0152158
LINGO2	ENSG00000174482	leucine rich repeat and Ig domain containing 2 [Source:HGNC Symbol;Acc:HGNC:21207]	12.9596	0.267455	0.000727159
CTD-2509G16.2	ENSG00000255002		0.150816	0.266972	0.00283305
C1orf68	ENSG00000198854	chromosome 1 open reading frame 68 [Source:HGNC Symbol;Acc:HGNC:29468]	0.0121628	0.248714	0.0450203
RP11-300A12.2	ENSG00000259814		0.00832349	0.23914	0.0429396
AC011516.2	ENSG00000268038		0.00832349	0.23914	0.0429396
CTD-2026J24.1	ENSG00000276473		0.00832349	0.23914	0.0429396
STXBP5L	ENSG00000145087	syntaxin binding protein 5-like [Source:HGNC Symbol;Acc:HGNC:30757]	0.525861	0.223397	0.00263993
RP11-619A14.2	ENSG00000254933		0.0244622	0.212972	0.0321985
TRBV7-4	ENSG00000253409	T cell receptor beta variable 7-4 (gene/pseudogene) [Source:HGNC Symbol;Acc:HGNC:12238]	0.0291397	0.200793	0.0121153
MT-TA	ENSG00000210127	mitochondrially encoded tRNA alanine [Source:HGNC Symbol;Acc:HGNC:7475]	0.0643331	0.194824	0.0130151
TRBV5-4	ENSG00000230099	T cell receptor beta variable 5-4 [Source:HGNC Symbol;Acc:HGNC:12221]	0.13453	0.191486	0.00559295

## Sheet: 1.5-Fold-up
gene_name	ensembl_gene_id	description	Count Per Million	Fold change (Acute_Fatal/Acute_Survivor)	FDR (Acute_Fatal/Acute_Survivor)
FGA	ENSG00000171560	fibrinogen alpha chain [Source:HGNC Symbol;Acc:HGNC:3661]	182.163	53.8212	0.0105292
FGL1	ENSG00000104760	fibrinogen-like 1 [Source:HGNC Symbol;Acc:HGNC:3695]	53.6548	51.4692	0.0108372
AADAC	ENSG00000114771	arylacetamide deacetylase [Source:HGNC Symbol;Acc:HGNC:17]	0.951377	49.4105	0.0422061
CFI	ENSG00000205403	complement factor I [Source:HGNC Symbol;Acc:HGNC:5394]	3.88596	30.6884	0.00917539
FGB	ENSG00000171564	fibrinogen beta chain [Source:HGNC Symbol;Acc:HGNC:3662]	48.9891	28.055	0.00309955
TDO2	ENSG00000151790	tryptophan 2,3-dioxygenase [Source:HGNC Symbol;Acc:HGNC:11708]	7.9648	26.0757	0.0152158
CLDN1	ENSG00000163347	claudin 1 [Source:HGNC Symbol;Acc:HGNC:2032]	0.813654	25.3844	0.0113496
SLC38A4	ENSG00000139209	solute carrier family 38, member 4 [Source:HGNC Symbol;Acc:HGNC:14679]	14.6777	23.677	0.0352813
FGG	ENSG00000171557	fibrinogen gamma chain [Source:HGNC Symbol;Acc:HGNC:3694]	24.7328	19.3854	0.0145944
ITIH2	ENSG00000151655	inter-alpha-trypsin inhibitor heavy chain 2 [Source:HGNC Symbol;Acc:HGNC:6167]	1.88172	19.1026	0.0317422
REP15	ENSG00000174236	RAB15 effector protein [Source:HGNC Symbol;Acc:HGNC:33748]	0.199648	17.3965	0.0190986
CFH	ENSG00000000971	complement factor H [Source:HGNC Symbol;Acc:HGNC:4883]	57.4178	17.344	0.000727159
PLG	ENSG00000122194	plasminogen [Source:HGNC Symbol;Acc:HGNC:9071]	2.60348	16.7127	0.0260418
HPX	ENSG00000110169	hemopexin [Source:HGNC Symbol;Acc:HGNC:5171]	1.23235	16.2559	0.00619202
HPR	ENSG00000261701	haptoglobin-related protein [Source:HGNC Symbol;Acc:HGNC:5156]	2.72515	16.1025	0.00263993
PLA2G2A	ENSG00000188257	phospholipase A2, group IIA (platelets, synovial fluid) [Source:HGNC Symbol;Acc:HGNC:9031]	2.64154	15.025	0.0161793
CP	ENSG00000047457	ceruloplasmin (ferroxidase) [Source:HGNC Symbol;Acc:HGNC:2295]	11.7589	14.6694	0.00749398
C6	ENSG00000039537	complement component 6 [Source:HGNC Symbol;Acc:HGNC:1339]	3.02272	14.6122	0.0420795
SALL1	ENSG00000103449	spalt-like transcription factor 1 [Source:HGNC Symbol;Acc:HGNC:10524]	0.0627636	14.1548	0.0298648
C9	ENSG00000113600	complement component 9 [Source:HGNC Symbol;Acc:HGNC:1358]	5.17161	14.145	0.0278183
ENPP1	ENSG00000197594	ectonucleotide pyrophosphatase/phosphodiesterase 1 [Source:HGNC Symbol;Acc:HGNC:3356]	2.78589	13.9451	0.0237492
FMOD	ENSG00000122176	fibromodulin [Source:HGNC Symbol;Acc:HGNC:3774]	0.216741	13.6652	0.0277204
C4BPB	ENSG00000123843	complement component 4 binding protein, beta [Source:HGNC Symbol;Acc:HGNC:1328]	0.771516	12.9061	0.0042804
APOB	ENSG00000084674	apolipoprotein B [Source:HGNC Symbol;Acc:HGNC:603]	5.6832	12.7919	0.00425566
ADH1B	ENSG00000196616	alcohol dehydrogenase 1B (class I), beta polypeptide [Source:HGNC Symbol;Acc:HGNC:250]	7.90289	11.9601	0.0122577
CREB3L3	ENSG00000060566	cAMP responsive element binding protein 3-like 3 [Source:HGNC Symbol;Acc:HGNC:18855]	15.3053	11.8844	0.0152158
CYR61	ENSG00000142871	cysteine-rich, angiogenic inducer, 61 [Source:HGNC Symbol;Acc:HGNC:2654]	0.506907	11.7908	0.00337728
DIRC3-AS1	ENSG00000233143	DIRC3 antisense RNA 1 [Source:HGNC Symbol;Acc:HGNC:50636]	0.15412	11.6975	0.0335859
ANGPTL3	ENSG00000132855	angiopoietin-like 3 [Source:HGNC Symbol;Acc:HGNC:491]	0.802969	11.6541	0.0298648
VGLL3	ENSG00000206538	vestigial-like family member 3 [Source:HGNC Symbol;Acc:HGNC:24327]	2.8056	11.5105	0.0121073
GJC1	ENSG00000182963	gap junction protein, gamma 1, 45kDa [Source:HGNC Symbol;Acc:HGNC:4280]	0.827852	11.3193	0.0152158
APOA2	ENSG00000158874	apolipoprotein A-II [Source:HGNC Symbol;Acc:HGNC:601]	1.5984	11.194	0.0222138
UGT3A1	ENSG00000145626	UDP glycosyltransferase 3 family, polypeptide A1 [Source:HGNC Symbol;Acc:HGNC:26625]	0.0609884	10.9618	0.0474995
TF	ENSG00000091513	transferrin [Source:HGNC Symbol;Acc:HGNC:11740]	1.60276	10.9518	0.0459948
MCAM	ENSG00000076706	melanoma cell adhesion molecule [Source:HGNC Symbol;Acc:HGNC:6934]	0.793748	10.934	0.00263993
SEPP1	ENSG00000250722	selenoprotein P, plasma, 1 [Source:HGNC Symbol;Acc:HGNC:10751]	19.0754	10.4692	0.000798098
MMP10	ENSG00000166670	matrix metallopeptidase 10 [Source:HGNC Symbol;Acc:HGNC:7156]	0.0526514	10.4612	0.0377866
LEAP2	ENSG00000164406	liver expressed antimicrobial peptide 2 [Source:HGNC Symbol;Acc:HGNC:29571]	0.618701	10.3816	0.0105983
CYP3A5	ENSG00000106258	cytochrome P450, family 3, subfamily A, polypeptide 5 [Source:HGNC Symbol;Acc:HGNC:2638]	1.55238	10.2661	0.0165957
CTGF	ENSG00000118523	connective tissue growth factor [Source:HGNC Symbol;Acc:HGNC:2500]	0.655604	10.1507	0.00487846
SAA1	ENSG00000173432	serum amyloid A1 [Source:HGNC Symbol;Acc:HGNC:10513]	1.66875	9.87633	0.0258458
MTTP	ENSG00000138823	microsomal triglyceride transfer protein [Source:HGNC Symbol;Acc:HGNC:7467]	0.421612	9.73874	0.0299176
CDH5	ENSG00000179776	cadherin 5, type 2 (vascular endothelium) [Source:HGNC Symbol;Acc:HGNC:1764]	0.889921	9.42117	0.00208408
SLC7A2	ENSG00000003989	solute carrier family 7 (cationic amino acid transporter, y+ system), member 2 [Source:HGNC Symbol;Acc:HGNC:11060]	0.79761	9.36063	0.0429396
ITLN1	ENSG00000179914	intelectin 1 (galactofuranose binding) [Source:HGNC Symbol;Acc:HGNC:18259]	0.504141	9.33587	0.0150881
SGK2	ENSG00000101049	serum/glucocorticoid regulated kinase 2 [Source:HGNC Symbol;Acc:HGNC:13900]	0.209283	9.16468	0.0465779
HSD17B6	ENSG00000025423	hydroxysteroid (17-beta) dehydrogenase 6 [Source:HGNC Symbol;Acc:HGNC:23316]	2.23755	9.13009	0.0164156
PTGR1	ENSG00000106853	prostaglandin reductase 1 [Source:HGNC Symbol;Acc:HGNC:18429]	8.01292	9.07154	0.00649256
ENPEP	ENSG00000138792	glutamyl aminopeptidase (aminopeptidase A) [Source:HGNC Symbol;Acc:HGNC:3355]	1.33782	8.93914	0.0120824
RND3	ENSG00000115963	Rho family GTPase 3 [Source:HGNC Symbol;Acc:HGNC:671]	1.32288	8.8713	0.00337728
SPP2	ENSG00000072080	secreted phosphoprotein 2, 24kDa [Source:HGNC Symbol;Acc:HGNC:11256]	1.14452	8.74988	0.0196905
ASPN	ENSG00000106819	asporin [Source:HGNC Symbol;Acc:HGNC:14872]	0.236172	8.74728	0.0150881
PDGFRA	ENSG00000134853	platelet-derived growth factor receptor, alpha polypeptide [Source:HGNC Symbol;Acc:HGNC:8803]	0.647907	8.61279	0.0152158
DSG2	ENSG00000046604	desmoglein 2 [Source:HGNC Symbol;Acc:HGNC:3049]	0.788172	8.49542	0.0353689
SMAD9	ENSG00000120693	SMAD family member 9 [Source:HGNC Symbol;Acc:HGNC:6774]	0.422685	8.27727	0.0335859
GUCY1A2	ENSG00000152402	guanylate cyclase 1, soluble, alpha 2 [Source:HGNC Symbol;Acc:HGNC:4684]	0.794354	8.22267	0.00434825
CPS1	ENSG00000021826	carbamoyl-phosphate synthase 1, mitochondrial [Source:HGNC Symbol;Acc:HGNC:2323]	2.53035	8.12251	0.0105292
LIPG	ENSG00000101670	lipase, endothelial [Source:HGNC Symbol;Acc:HGNC:6623]	0.17846	8.1123	0.0444445
AP001604.3	ENSG00000231236		0.532966	8.08711	0.0209281
PCDH17	ENSG00000118946	protocadherin 17 [Source:HGNC Symbol;Acc:HGNC:14267]	1.50701	7.97105	0.00267909
CRYAB	ENSG00000109846	crystallin, alpha B [Source:HGNC Symbol;Acc:HGNC:2389]	0.264292	7.943	0.0475405
STC1	ENSG00000159167	stanniocalcin 1 [Source:HGNC Symbol;Acc:HGNC:11373]	0.289278	7.88009	0.0298648
ROBO4	ENSG00000154133	roundabout guidance receptor 4 [Source:HGNC Symbol;Acc:HGNC:17985]	0.399971	7.59939	0.0298671
EMP2	ENSG00000213853	epithelial membrane protein 2 [Source:HGNC Symbol;Acc:HGNC:3334]	0.476541	7.50478	0.0105292
MMP1	ENSG00000196611	matrix metallopeptidase 1 [Source:HGNC Symbol;Acc:HGNC:7155]	0.241163	7.44521	0.0420795
BAAT	ENSG00000136881	bile acid CoA:amino acid N-acyltransferase [Source:HGNC Symbol;Acc:HGNC:932]	1.09535	7.34425	0.0332339
PMP22	ENSG00000109099	peripheral myelin protein 22 [Source:HGNC Symbol;Acc:HGNC:9118]	0.790574	7.33811	0.00116126
C1S	ENSG00000182326	complement component 1, s subcomponent [Source:HGNC Symbol;Acc:HGNC:1247]	7.36458	7.27621	0.00116126
TMEM26	ENSG00000196932	transmembrane protein 26 [Source:HGNC Symbol;Acc:HGNC:28550]	0.622701	7.15663	0.0150881
TSPAN12	ENSG00000106025	tetraspanin 12 [Source:HGNC Symbol;Acc:HGNC:21641]	0.277245	7.09968	0.0372893
C7	ENSG00000112936	complement component 7 [Source:HGNC Symbol;Acc:HGNC:1346]	1.83836	7.06151	0.0278183
ADAMTS5	ENSG00000154736	ADAM metallopeptidase with thrombospondin type 1 motif, 5 [Source:HGNC Symbol;Acc:HGNC:221]	1.03067	7.03768	0.042496
RP11-408H1.3	ENSG00000223387		2.17541	7.01072	0.0288876
FLRT2	ENSG00000185070	fibronectin leucine rich transmembrane protein 2 [Source:HGNC Symbol;Acc:HGNC:3761]	0.32562	7.00962	0.0152158
SPRY4	ENSG00000187678	sprouty RTK signaling antagonist 4 [Source:HGNC Symbol;Acc:HGNC:15533]	0.643569	6.85181	0.0105292
FZD4	ENSG00000174804	frizzled class receptor 4 [Source:HGNC Symbol;Acc:HGNC:4042]	0.861597	6.83995	0.0121153
CNKSR3	ENSG00000153721	CNKSR family member 3 [Source:HGNC Symbol;Acc:HGNC:23034]	1.24818	6.79916	0.00211379
LIFR	ENSG00000113594	leukemia inhibitory factor receptor alpha [Source:HGNC Symbol;Acc:HGNC:6597]	4.20234	6.63251	0.00559295
YAP1	ENSG00000137693	Yes-associated protein 1 [Source:HGNC Symbol;Acc:HGNC:16262]	0.831901	6.59096	0.0148048
ANGPTL2	ENSG00000136859	angiopoietin-like 2 [Source:HGNC Symbol;Acc:HGNC:490]	0.25501	6.56032	0.024225
SOX7	ENSG00000171056	SRY (sex determining region Y)-box 7 [Source:HGNC Symbol;Acc:HGNC:18196]	0.214356	6.38083	0.0377866
SELE	ENSG00000007908	selectin E [Source:HGNC Symbol;Acc:HGNC:10718]	0.172323	6.31786	0.0394873
ABCB11	ENSG00000073734	ATP-binding cassette, sub-family B (MDR/TAP), member 11 [Source:HGNC Symbol;Acc:HGNC:42]	1.53304	6.29676	0.0152158
HP	ENSG00000257017	haptoglobin [Source:HGNC Symbol;Acc:HGNC:5141]	28.8741	6.19748	0.00425566
LPHN2	ENSG00000117114	adhesion G protein-coupled receptor L2 [Source:HGNC Symbol;Acc:HGNC:18582]	1.87027	6.14412	0.00286854
KRT18	ENSG00000111057	keratin 18, type I [Source:HGNC Symbol;Acc:HGNC:6430]	0.396231	5.77481	0.0280558
MYO1B	ENSG00000128641	myosin IB [Source:HGNC Symbol;Acc:HGNC:7596]	2.29162	5.73844	0.00263993
COL4A2	ENSG00000134871	collagen, type IV, alpha 2 [Source:HGNC Symbol;Acc:HGNC:2203]	1.62085	5.73463	0.0152158
IL6	ENSG00000136244	interleukin 6 [Source:HGNC Symbol;Acc:HGNC:6018]	0.657928	5.7228	0.00216665
AURKC	ENSG00000105146	aurora kinase C [Source:HGNC Symbol;Acc:HGNC:11391]	0.223286	5.61219	0.0258458
FGF7	ENSG00000140285	fibroblast growth factor 7 [Source:HGNC Symbol;Acc:HGNC:3685]	1.07314	5.52904	0.0167875
LRP6	ENSG00000070018	low density lipoprotein receptor-related protein 6 [Source:HGNC Symbol;Acc:HGNC:6698]	3.74897	5.48087	0.00425566
IGFBP2	ENSG00000115457	insulin-like growth factor binding protein 2, 36kDa [Source:HGNC Symbol;Acc:HGNC:5471]	0.347301	5.44276	0.0268459
VCAM1	ENSG00000162692	vascular cell adhesion molecule 1 [Source:HGNC Symbol;Acc:HGNC:12663]	7.29249	5.43181	0.00337728
ORM2	ENSG00000228278	orosomucoid 2 [Source:HGNC Symbol;Acc:HGNC:8499]	1.08897	5.41352	0.0167886
ADAMTS1	ENSG00000154734	ADAM metallopeptidase with thrombospondin type 1 motif, 1 [Source:HGNC Symbol;Acc:HGNC:217]	0.682318	5.40197	0.0142049
TEAD1	ENSG00000187079	TEA domain family member 1 (SV40 transcriptional enhancer factor) [Source:HGNC Symbol;Acc:HGNC:11714]	0.833039	5.4004	0.00917539
ADAMDEC1	ENSG00000134028	ADAM-like, decysin 1 [Source:HGNC Symbol;Acc:HGNC:16299]	1.05879	5.35383	0.00909915
ADAMTS9	ENSG00000163638	ADAM metallopeptidase with thrombospondin type 1 motif, 9 [Source:HGNC Symbol;Acc:HGNC:13202]	1.24291	5.31843	0.00909915
FAT1	ENSG00000083857	FAT atypical cadherin 1 [Source:HGNC Symbol;Acc:HGNC:3595]	0.431255	5.29963	0.00564484
ABCB4	ENSG00000005471	ATP-binding cassette, sub-family B (MDR/TAP), member 4 [Source:HGNC Symbol;Acc:HGNC:45]	4.63847	5.28781	0.00495318
CXCL12	ENSG00000107562	chemokine (C-X-C motif) ligand 12 [Source:HGNC Symbol;Acc:HGNC:10672]	4.35153	5.28004	0.041889
MMRN2	ENSG00000173269	multimerin 2 [Source:HGNC Symbol;Acc:HGNC:19888]	0.2764	5.272	0.0254123
A2M	ENSG00000175899	alpha-2-macroglobulin [Source:HGNC Symbol;Acc:HGNC:7]	6.39725	5.22247	0.0166239
PLEKHA4	ENSG00000105559	pleckstrin homology domain containing, family A (phosphoinositide binding specific) member 4 [Source:HGNC Symbol;Acc:HGNC:14339]	1.00699	5.20888	0.0304838
TINAGL1	ENSG00000142910	tubulointerstitial nephritis antigen-like 1 [Source:HGNC Symbol;Acc:HGNC:19168]	0.682658	5.18282	0.0420795
DNAAF1	ENSG00000154099	dynein, axonemal, assembly factor 1 [Source:HGNC Symbol;Acc:HGNC:30539]	0.124963	5.08977	0.0146621
DST	ENSG00000151914	dystonin [Source:HGNC Symbol;Acc:HGNC:1090]	16.3993	5.07317	0.000727159
ORM1	ENSG00000229314	orosomucoid 1 [Source:HGNC Symbol;Acc:HGNC:8498]	5.02782	5.04391	0.00263993
PROX1	ENSG00000117707	prospero homeobox 1 [Source:HGNC Symbol;Acc:HGNC:9459]	1.85541	5.03425	0.0353689
CYP7B1	ENSG00000172817	cytochrome P450, family 7, subfamily B, polypeptide 1 [Source:HGNC Symbol;Acc:HGNC:2652]	1.14573	4.95089	0.00116126
HSPA4L	ENSG00000164070	heat shock 70kDa protein 4-like [Source:HGNC Symbol;Acc:HGNC:17041]	1.11012	4.82511	0.00337728
TIE1	ENSG00000066056	tyrosine kinase with immunoglobulin-like and EGF-like domains 1 [Source:HGNC Symbol;Acc:HGNC:11809]	0.349536	4.80728	0.0371427
ELTD1	ENSG00000162618	adhesion G protein-coupled receptor L4 [Source:HGNC Symbol;Acc:HGNC:20822]	1.35704	4.79284	0.0148048
RAI14	ENSG00000039560	retinoic acid induced 14 [Source:HGNC Symbol;Acc:HGNC:14873]	2.71814	4.76443	0.0167875
MAP1B	ENSG00000131711	microtubule-associated protein 1B [Source:HGNC Symbol;Acc:HGNC:6836]	2.38881	4.74624	0.0304838
TM4SF1	ENSG00000169908	transmembrane 4 L six family member 1 [Source:HGNC Symbol;Acc:HGNC:11853]	1.66916	4.67599	0.0164156
GPR116	ENSG00000069122	adhesion G protein-coupled receptor F5 [Source:HGNC Symbol;Acc:HGNC:19030]	2.01594	4.66585	0.0153556
MPDZ	ENSG00000107186	multiple PDZ domain protein [Source:HGNC Symbol;Acc:HGNC:7208]	0.702573	4.64731	0.022629
C1orf54	ENSG00000118292	chromosome 1 open reading frame 54 [Source:HGNC Symbol;Acc:HGNC:26258]	1.08374	4.6348	0.00525562
TLCD2	ENSG00000185561	TLC domain containing 2 [Source:HGNC Symbol;Acc:HGNC:33522]	0.847775	4.58133	0.0150881
COL4A1	ENSG00000187498	collagen, type IV, alpha 1 [Source:HGNC Symbol;Acc:HGNC:2202]	1.34438	4.57798	0.035027
GNG12	ENSG00000172380	guanine nucleotide binding protein (G protein), gamma 12 [Source:HGNC Symbol;Acc:HGNC:19663]	1.77655	4.51818	0.0304838
AFAP1L1	ENSG00000157510	actin filament associated protein 1-like 1 [Source:HGNC Symbol;Acc:HGNC:26714]	0.56516	4.48173	0.0479497
PODXL	ENSG00000128567	podocalyxin-like [Source:HGNC Symbol;Acc:HGNC:9171]	1.75809	4.4719	0.0031697
KDR	ENSG00000128052	kinase insert domain receptor [Source:HGNC Symbol;Acc:HGNC:6307]	1.23423	4.42778	0.040798
NUPR1	ENSG00000176046	nuclear protein, transcriptional regulator, 1 [Source:HGNC Symbol;Acc:HGNC:29990]	1.45313	4.37092	0.0420795
MSR1	ENSG00000038945	macrophage scavenger receptor 1 [Source:HGNC Symbol;Acc:HGNC:7376]	11.5788	4.35532	0.0042804
ESM1	ENSG00000164283	endothelial cell-specific molecule 1 [Source:HGNC Symbol;Acc:HGNC:3466]	0.376437	4.31897	0.0400489
TEK	ENSG00000120156	TEK tyrosine kinase, endothelial [Source:HGNC Symbol;Acc:HGNC:11724]	0.897278	4.31319	0.0112042
CCL8	ENSG00000108700	chemokine (C-C motif) ligand 8 [Source:HGNC Symbol;Acc:HGNC:10635]	1.37224	4.2075	0.0362473
AKAP12	ENSG00000131016	A kinase (PRKA) anchor protein 12 [Source:HGNC Symbol;Acc:HGNC:370]	5.75684	4.20304	0.00337728
ADAMTS4	ENSG00000158859	ADAM metallopeptidase with thrombospondin type 1 motif, 4 [Source:HGNC Symbol;Acc:HGNC:220]	0.519894	4.19534	0.0352813
PIEZO2	ENSG00000154864	piezo-type mechanosensitive ion channel component 2 [Source:HGNC Symbol;Acc:HGNC:26270]	0.762716	4.13419	0.0300106
SHE	ENSG00000169291	Src homology 2 domain containing E [Source:HGNC Symbol;Acc:HGNC:27004]	2.44573	4.1237	0.0321985
RP11-483P21.2	ENSG00000260228		0.503012	4.06856	0.00769122
GAS2L3	ENSG00000139354	growth arrest-specific 2 like 3 [Source:HGNC Symbol;Acc:HGNC:27475]	4.49548	4.05266	0.00225757
CALCRL	ENSG00000064989	calcitonin receptor-like [Source:HGNC Symbol;Acc:HGNC:16709]	2.38357	4.04267	0.00612219
DDAH1	ENSG00000153904	dimethylarginine dimethylaminohydrolase 1 [Source:HGNC Symbol;Acc:HGNC:2715]	0.934396	4.00193	0.0164156
ABCA6	ENSG00000154262	ATP-binding cassette, sub-family A (ABC1), member 6 [Source:HGNC Symbol;Acc:HGNC:36]	1.16564	3.93399	0.00839263
SOWAHC	ENSG00000198142	sosondowah ankyrin repeat domain family member C [Source:HGNC Symbol;Acc:HGNC:26149]	0.471513	3.86975	0.0299176
CLMP	ENSG00000166250	CXADR-like membrane protein [Source:HGNC Symbol;Acc:HGNC:24039]	0.57937	3.86151	0.0464213
NNMT	ENSG00000166741	nicotinamide N-methyltransferase [Source:HGNC Symbol;Acc:HGNC:7861]	2.09621	3.844	0.0104967
LAMB1	ENSG00000091136	laminin, beta 1 [Source:HGNC Symbol;Acc:HGNC:6486]	0.505956	3.80302	0.049823
LIMCH1	ENSG00000064042	LIM and calponin homology domains 1 [Source:HGNC Symbol;Acc:HGNC:29191]	2.07056	3.79667	0.0355961
RBPMS	ENSG00000157110	RNA binding protein with multiple splicing [Source:HGNC Symbol;Acc:HGNC:19097]	0.661541	3.79404	0.00817998
PAK3	ENSG00000077264	p21 protein (Cdc42/Rac)-activated kinase 3 [Source:HGNC Symbol;Acc:HGNC:8592]	0.507359	3.65694	0.0214735
SLC16A9	ENSG00000165449	solute carrier family 16, member 9 [Source:HGNC Symbol;Acc:HGNC:23520]	0.357804	3.63825	0.0353689
GIPC2	ENSG00000137960	GIPC PDZ domain containing family, member 2 [Source:HGNC Symbol;Acc:HGNC:18177]	1.53729	3.60401	0.0104967
BCYRN1	ENSG00000236824	brain cytoplasmic RNA 1 [Source:HGNC Symbol;Acc:HGNC:1022]	0.293139	3.57177	0.0277204
HYAL1	ENSG00000114378	hyaluronoglucosaminidase 1 [Source:HGNC Symbol;Acc:HGNC:5320]	0.188324	3.5654	0.0335859
IGF1	ENSG00000017427	insulin-like growth factor 1 (somatomedin C) [Source:HGNC Symbol;Acc:HGNC:5464]	1.75129	3.53977	0.00434825
LYVE1	ENSG00000133800	lymphatic vessel endothelial hyaluronan receptor 1 [Source:HGNC Symbol;Acc:HGNC:14687]	2.85816	3.53147	0.0042804
ERRFI1	ENSG00000116285	ERBB receptor feedback inhibitor 1 [Source:HGNC Symbol;Acc:HGNC:18185]	1.81304	3.5254	0.0304838
NRP2	ENSG00000118257	neuropilin 2 [Source:HGNC Symbol;Acc:HGNC:8005]	1.70229	3.49849	0.0222138
SERPINH1	ENSG00000149257	serpin peptidase inhibitor, clade H (heat shock protein 47), member 1, (collagen binding protein 1) [Source:HGNC Symbol;Acc:HGNC:1546]	0.719325	3.49179	0.0258458
PLGLB2	ENSG00000125551	plasminogen-like B2 [Source:HGNC Symbol;Acc:HGNC:9073]	1.04163	3.47417	0.0448498
ARHGAP29	ENSG00000137962	Rho GTPase activating protein 29 [Source:HGNC Symbol;Acc:HGNC:30207]	3.07251	3.37303	0.0380739
NFIB	ENSG00000147862	nuclear factor I/B [Source:HGNC Symbol;Acc:HGNC:7785]	3.4872	3.35483	0.0272882
SEMA3A	ENSG00000075213	sema domain, immunoglobulin domain (Ig), short basic domain, secreted, (semaphorin) 3A [Source:HGNC Symbol;Acc:HGNC:10723]	0.737695	3.34762	0.0249498
SERPINE1	ENSG00000106366	serpin peptidase inhibitor, clade E (nexin, plasminogen activator inhibitor type 1), member 1 [Source:HGNC Symbol;Acc:HGNC:8583]	2.60892	3.28802	0.0152158
RASSF8	ENSG00000123094	Ras association (RalGDS/AF-6) domain family (N-terminal) member 8 [Source:HGNC Symbol;Acc:HGNC:13232]	1.04132	3.26937	0.0149445
NRP1	ENSG00000099250	neuropilin 1 [Source:HGNC Symbol;Acc:HGNC:8004]	2.82551	3.21077	0.0185098
CCL2	ENSG00000108691	chemokine (C-C motif) ligand 2 [Source:HGNC Symbol;Acc:HGNC:10618]	9.91835	3.19957	0.0389934
C3	ENSG00000125730	complement component 3 [Source:HGNC Symbol;Acc:HGNC:1318]	3.05242	3.17566	0.0164156
CXCL10	ENSG00000169245	chemokine (C-X-C motif) ligand 10 [Source:HGNC Symbol;Acc:HGNC:10637]	6.34167	3.13693	0.0329973
KIAA1217	ENSG00000120549	KIAA1217 [Source:HGNC Symbol;Acc:HGNC:25428]	1.74711	3.13372	0.022629
PPFIBP1	ENSG00000110841	PTPRF interacting protein, binding protein 1 (liprin beta 1) [Source:HGNC Symbol;Acc:HGNC:9249]	5.52443	3.11633	0.0298671
MDK	ENSG00000110492	midkine (neurite growth-promoting factor 2) [Source:HGNC Symbol;Acc:HGNC:6972]	0.970548	3.0806	0.0278183
PTPRB	ENSG00000127329	protein tyrosine phosphatase, receptor type, B [Source:HGNC Symbol;Acc:HGNC:9665]	1.56352	3.06599	0.0330739
CAMSAP2	ENSG00000118200	calmodulin regulated spectrin-associated protein family, member 2 [Source:HGNC Symbol;Acc:HGNC:29188]	2.67102	3.05351	0.00337728
FITM2	ENSG00000197296	fat storage-inducing transmembrane protein 2 [Source:HGNC Symbol;Acc:HGNC:16135]	0.396585	3.04324	0.0185098
FRMD6	ENSG00000139926	FERM domain containing 6 [Source:HGNC Symbol;Acc:HGNC:19839]	1.04694	3.0317	0.0161793
ATP8B1	ENSG00000081923	ATPase, aminophospholipid transporter, class I, type 8B, member 1 [Source:HGNC Symbol;Acc:HGNC:3706]	0.628569	3.01204	0.044105
GNAI1	ENSG00000127955	guanine nucleotide binding protein (G protein), alpha inhibiting activity polypeptide 1 [Source:HGNC Symbol;Acc:HGNC:4384]	0.509297	3.00806	0.0380739
RAPH1	ENSG00000173166	Ras association (RalGDS/AF-6) and pleckstrin homology domains 1 [Source:HGNC Symbol;Acc:HGNC:14436]	3.4739	2.98039	0.0168168
KLHL23	ENSG00000213160	kelch-like family member 23 [Source:HGNC Symbol;Acc:HGNC:27506]	1.54874	2.92497	0.044105
AMOTL1	ENSG00000166025	angiomotin like 1 [Source:HGNC Symbol;Acc:HGNC:17811]	2.40536	2.89784	0.0130393
HES1	ENSG00000114315	hes family bHLH transcription factor 1 [Source:HGNC Symbol;Acc:HGNC:5192]	0.484728	2.86896	0.0321985
LHFP	ENSG00000183722	lipoma HMGIC fusion partner [Source:HGNC Symbol;Acc:HGNC:6586]	0.944376	2.8089	0.0260418
ABCA9	ENSG00000154258	ATP-binding cassette, sub-family A (ABC1), member 9 [Source:HGNC Symbol;Acc:HGNC:39]	0.545497	2.79901	0.0450203
SLC41A2	ENSG00000136052	solute carrier family 41 (magnesium transporter), member 2 [Source:HGNC Symbol;Acc:HGNC:31045]	3.61386	2.79511	0.0165957
APBB2	ENSG00000163697	amyloid beta (A4) precursor protein-binding, family B, member 2 [Source:HGNC Symbol;Acc:HGNC:582]	2.08022	2.78231	0.0167875
PLS3	ENSG00000102024	plastin 3 [Source:HGNC Symbol;Acc:HGNC:9091]	2.75496	2.77889	0.0459948
IDO1	ENSG00000131203	indoleamine 2,3-dioxygenase 1 [Source:HGNC Symbol;Acc:HGNC:6059]	3.77357	2.75637	0.0480992
WBP5	ENSG00000185222	WW domain binding protein 5 [Source:HGNC Symbol;Acc:HGNC:30084]	1.68957	2.75106	0.0335902
HSPB1	ENSG00000106211	heat shock 27kDa protein 1 [Source:HGNC Symbol;Acc:HGNC:5246]	8.09065	2.74789	0.0112513
C1R	ENSG00000159403	complement component 1, r subcomponent [Source:HGNC Symbol;Acc:HGNC:1246]	1.03807	2.74436	0.0385508
ABCC2	ENSG00000023839	ATP-binding cassette, sub-family C (CFTR/MRP), member 2 [Source:HGNC Symbol;Acc:HGNC:53]	2.695	2.73659	0.0326624
NAV2	ENSG00000166833	neuron navigator 2 [Source:HGNC Symbol;Acc:HGNC:15997]	1.40753	2.69942	0.020669
ANK2	ENSG00000145362	ankyrin 2, neuronal [Source:HGNC Symbol;Acc:HGNC:493]	2.5227	2.68024	0.0112513
LAMA5	ENSG00000130702	laminin, alpha 5 [Source:HGNC Symbol;Acc:HGNC:6485]	0.292738	2.66655	0.045935
CDC26	ENSG00000176386	cell division cycle 26 [Source:HGNC Symbol;Acc:HGNC:17839]	14.3647	2.65465	0.032071
MPPED2	ENSG00000066382	metallophosphoesterase domain containing 2 [Source:HGNC Symbol;Acc:HGNC:1180]	0.550143	2.64183	0.0479497
ZNF347	ENSG00000197937	zinc finger protein 347 [Source:HGNC Symbol;Acc:HGNC:16447]	1.89778	2.63569	0.00337728
BATF3	ENSG00000123685	basic leucine zipper transcription factor, ATF-like 3 [Source:HGNC Symbol;Acc:HGNC:28915]	0.562869	2.61568	0.0246756
CXCL13	ENSG00000156234	chemokine (C-X-C motif) ligand 13 [Source:HGNC Symbol;Acc:HGNC:10639]	0.473383	2.60877	0.0450203
TPMT	ENSG00000137364	thiopurine S-methyltransferase [Source:HGNC Symbol;Acc:HGNC:12014]	10.3316	2.58857	0.0167875
RBMS3	ENSG00000144642	RNA binding motif, single stranded interacting protein 3 [Source:HGNC Symbol;Acc:HGNC:13427]	3.29299	2.57102	0.0304838
SPRED1	ENSG00000166068	sprouty-related, EVH1 domain containing 1 [Source:HGNC Symbol;Acc:HGNC:20249]	3.45835	2.54221	0.0480369
PLK2	ENSG00000145632	polo-like kinase 2 [Source:HGNC Symbol;Acc:HGNC:19699]	1.8482	2.53054	0.0258458
IL4I1	ENSG00000104951	interleukin 4 induced 1 [Source:HGNC Symbol;Acc:HGNC:19094]	0.50979	2.52944	0.0129723
CTSL	ENSG00000135047	cathepsin L [Source:HGNC Symbol;Acc:HGNC:2537]	16.6071	2.52512	0.0210605
PEG10	ENSG00000242265	paternally expressed 10 [Source:HGNC Symbol;Acc:HGNC:14005]	0.630045	2.45189	0.0488277
NOS1AP	ENSG00000198929	nitric oxide synthase 1 (neuronal) adaptor protein [Source:HGNC Symbol;Acc:HGNC:16859]	3.96568	2.4516	0.0360578
TPM2	ENSG00000198467	tropomyosin 2 (beta) [Source:HGNC Symbol;Acc:HGNC:12011]	1.09872	2.44709	0.0453329
MS4A4A	ENSG00000110079	membrane-spanning 4-domains, subfamily A, member 4A [Source:HGNC Symbol;Acc:HGNC:13371]	3.82589	2.4232	0.0491963
DDR2	ENSG00000162733	discoidin domain receptor tyrosine kinase 2 [Source:HGNC Symbol;Acc:HGNC:2731]	3.14619	2.38108	0.0407222
CD80	ENSG00000121594	CD80 molecule [Source:HGNC Symbol;Acc:HGNC:1700]	1.33976	2.37047	0.00564484
TFPI	ENSG00000003436	tissue factor pathway inhibitor (lipoprotein-associated coagulation inhibitor) [Source:HGNC Symbol;Acc:HGNC:11760]	4.33608	2.24793	0.044076
GDPD1	ENSG00000153982	glycerophosphodiester phosphodiesterase domain containing 1 [Source:HGNC Symbol;Acc:HGNC:20883]	0.753841	2.17752	0.0448498
RP11-654D12.2	ENSG00000258216		0.60671	2.17583	0.0277204
CEP112	ENSG00000154240	centrosomal protein 112kDa [Source:HGNC Symbol;Acc:HGNC:28514]	3.01364	2.17068	0.020669
AC007246.3	ENSG00000231312		3.82089	2.16751	0.00546526
PSD3	ENSG00000156011	pleckstrin and Sec7 domain containing 3 [Source:HGNC Symbol;Acc:HGNC:19093]	5.08717	2.15105	0.0165957
CCDC58	ENSG00000160124	coiled-coil domain containing 58 [Source:HGNC Symbol;Acc:HGNC:31136]	2.63532	2.12601	0.042712
CELSR1	ENSG00000075275	cadherin, EGF LAG seven-pass G-type receptor 1 [Source:HGNC Symbol;Acc:HGNC:1850]	0.821633	2.02588	0.0276169
INSR	ENSG00000171105	insulin receptor [Source:HGNC Symbol;Acc:HGNC:6091]	3.73477	2.01525	0.0060076
TTC28	ENSG00000100154	tetratricopeptide repeat domain 28 [Source:HGNC Symbol;Acc:HGNC:29179]	3.72049	2.01031	0.00909915
TAF13	ENSG00000197780	TAF13 RNA polymerase II, TATA box binding protein (TBP)-associated factor, 18kDa [Source:HGNC Symbol;Acc:HGNC:11546]	6.78504	2.00869	0.0459948
RP11-145M9.4	ENSG00000269728		5.64659	1.99664	0.0394873
IFI6	ENSG00000126709	interferon, alpha-inducible protein 6 [Source:HGNC Symbol;Acc:HGNC:4054]	42.8863	1.96063	0.0316265
TMEM192	ENSG00000170088	transmembrane protein 192 [Source:HGNC Symbol;Acc:HGNC:26775]	4.55046	1.9055	0.0104967
SGPP1	ENSG00000126821	sphingosine-1-phosphate phosphatase 1 [Source:HGNC Symbol;Acc:HGNC:17720]	8.38025	1.88672	0.0304838
EBF1	ENSG00000164330	early B-cell factor 1 [Source:HGNC Symbol;Acc:HGNC:3126]	28.2171	1.88239	0.0479497
JADE3	ENSG00000102221	jade family PHD finger 3 [Source:HGNC Symbol;Acc:HGNC:22982]	3.70707	1.82298	0.0149445
TFEC	ENSG00000105967	transcription factor EC [Source:HGNC Symbol;Acc:HGNC:11754]	42.9837	1.78501	0.0428114
ESF1	ENSG00000089048	ESF1 nucleolar pre-rRNA processing protein homolog [Source:HGNC Symbol;Acc:HGNC:15898]	10.9414	1.75973	0.0464213
RHOB	ENSG00000143878	ras homolog family member B [Source:HGNC Symbol;Acc:HGNC:668]	12.1235	1.75931	0.0152158
EPB41L2	ENSG00000079819	erythrocyte membrane protein band 4.1-like 2 [Source:HGNC Symbol;Acc:HGNC:3379]	7.47612	1.72087	0.0304838
CD40	ENSG00000101017	CD40 molecule, TNF receptor superfamily member 5 [Source:HGNC Symbol;Acc:HGNC:11919]	2.2819	1.69114	0.0278183
PLEKHG1	ENSG00000120278	pleckstrin homology domain containing, family G (with RhoGef domain) member 1 [Source:HGNC Symbol;Acc:HGNC:20884]	13.0882	1.68135	0.0195493
SEMA7A	ENSG00000138623	semaphorin 7A, GPI membrane anchor (John Milton Hagen blood group) [Source:HGNC Symbol;Acc:HGNC:10741]	3.29216	1.66592	0.0407222
IL6ST	ENSG00000134352	interleukin 6 signal transducer [Source:HGNC Symbol;Acc:HGNC:6021]	58.2735	1.64816	0.0304838
ZFYVE20	ENSG00000131381	rabenosyn, RAB effector [Source:HGNC Symbol;Acc:HGNC:20759]	6.79036	1.54155	0.00309955

## Sheet: 1.5-Fold-down
gene_name	ensembl_gene_id	description	Count Per Million	Fold change (Acute_Fatal/Acute_Survivor)	FDR (Acute_Fatal/Acute_Survivor)
MTURN	ENSG00000180354	maturin, neural progenitor differentiation regulator homolog (Xenopus) [Source:HGNC Symbol;Acc:HGNC:25457]	8.55499	0.618258	0.0415985
BCL11B	ENSG00000127152	B-cell CLL/lymphoma 11B (zinc finger protein) [Source:HGNC Symbol;Acc:HGNC:13222]	23.1889	0.614076	0.0304838
PYHIN1	ENSG00000163564	pyrin and HIN domain family, member 1 [Source:HGNC Symbol;Acc:HGNC:28894]	22.1223	0.60741	0.0453329
ADCY9	ENSG00000162104	adenylate cyclase 9 [Source:HGNC Symbol;Acc:HGNC:240]	3.68434	0.593716	0.0222138
CCL5	ENSG00000271503	chemokine (C-C motif) ligand 5 [Source:HGNC Symbol;Acc:HGNC:10632]	25.4509	0.580702	0.0326164
SAMD3	ENSG00000164483	sterile alpha motif domain containing 3 [Source:HGNC Symbol;Acc:HGNC:21574]	16.7138	0.578405	0.043896
C12orf75	ENSG00000235162	chromosome 12 open reading frame 75 [Source:HGNC Symbol;Acc:HGNC:35164]	7.85209	0.573839	0.000565542
CD8A	ENSG00000153563	CD8a molecule [Source:HGNC Symbol;Acc:HGNC:1706]	12.8766	0.554197	0.0375474
TGFBR3	ENSG00000069702	transforming growth factor, beta receptor III [Source:HGNC Symbol;Acc:HGNC:11774]	17.8926	0.535027	0.0138708
FCN1	ENSG00000085265	ficolin (collagen/fibrinogen domain containing) 1 [Source:HGNC Symbol;Acc:HGNC:3623]	28.877	0.523145	0.0210605
C6orf25	ENSG00000204420	chromosome 6 open reading frame 25 [Source:HGNC Symbol;Acc:HGNC:13937]	12.8694	0.485961	0.0459948
MME	ENSG00000196549	membrane metallo-endopeptidase [Source:HGNC Symbol;Acc:HGNC:7154]	16.8443	0.480358	0.0459948
TRAV13-2	ENSG00000211791	T cell receptor alpha variable 13-2 [Source:HGNC Symbol;Acc:HGNC:12109]	0.280221	0.440804	0.0319091
NRGN	ENSG00000154146	neurogranin (protein kinase C substrate, RC3) [Source:HGNC Symbol;Acc:HGNC:8000]	27.7183	0.433506	0.00564484
USP9YP6	ENSG00000226116	ubiquitin specific peptidase 9, Y-linked pseudogene 6 [Source:HGNC Symbol;Acc:HGNC:38078]	0.00287185	0.412219	0.0360578
SH3D21	ENSG00000214193	SH3 domain containing 21 [Source:HGNC Symbol;Acc:HGNC:26236]	0.600034	0.411099	0.0267982
B3GAT1	ENSG00000109956	beta-1,3-glucuronyltransferase 1 [Source:HGNC Symbol;Acc:HGNC:921]	1.36042	0.405516	0.00769122
BEND2	ENSG00000177324	BEN domain containing 2 [Source:HGNC Symbol;Acc:HGNC:28509]	0.927128	0.402686	0.0353689
ZNF683	ENSG00000176083	zinc finger protein 683 [Source:HGNC Symbol;Acc:HGNC:28495]	0.31011	0.395603	0.0277166
CX3CR1	ENSG00000168329	chemokine (C-X3-C motif) receptor 1 [Source:HGNC Symbol;Acc:HGNC:2558]	14.1849	0.394934	0.0122577
MT-TE	ENSG00000210194	mitochondrially encoded tRNA glutamic acid [Source:HGNC Symbol;Acc:HGNC:7479]	0.0379715	0.36315	0.0312697
CHSY3	ENSG00000198108	chondroitin sulfate synthase 3 [Source:HGNC Symbol;Acc:HGNC:24293]	8.56718	0.336349	0.00225757
RP1-41C23.2	ENSG00000278977		0.00937836	0.318714	0.0352585
MYO3B	ENSG00000071909	myosin IIIB [Source:HGNC Symbol;Acc:HGNC:15576]	3.31251	0.282148	0.000565542
RP13-143G15.4	ENSG00000237596		0.246453	0.276377	0.0152158
LINGO2	ENSG00000174482	leucine rich repeat and Ig domain containing 2 [Source:HGNC Symbol;Acc:HGNC:21207]	12.9596	0.267455	0.000727159
CTD-2509G16.2	ENSG00000255002		0.150816	0.266972	0.00283305
C1orf68	ENSG00000198854	chromosome 1 open reading frame 68 [Source:HGNC Symbol;Acc:HGNC:29468]	0.0121628	0.248714	0.0450203
RP11-300A12.2	ENSG00000259814		0.00832349	0.23914	0.0429396
AC011516.2	ENSG00000268038		0.00832349	0.23914	0.0429396
CTD-2026J24.1	ENSG00000276473		0.00832349	0.23914	0.0429396
STXBP5L	ENSG00000145087	syntaxin binding protein 5-like [Source:HGNC Symbol;Acc:HGNC:30757]	0.525861	0.223397	0.00263993
RP11-619A14.2	ENSG00000254933		0.0244622	0.212972	0.0321985
TRBV7-4	ENSG00000253409	T cell receptor beta variable 7-4 (gene/pseudogene) [Source:HGNC Symbol;Acc:HGNC:12238]	0.0291397	0.200793	0.0121153
MT-TA	ENSG00000210127	mitochondrially encoded tRNA alanine [Source:HGNC Symbol;Acc:HGNC:7475]	0.0643331	0.194824	0.0130151
TRBV5-4	ENSG00000230099	T cell receptor beta variable 5-4 [Source:HGNC Symbol;Acc:HGNC:12221]	0.13453	0.191486	0.00559295

## Sheet: Sheet1
AADAC	ENSG00000114771	arylacetamide deacetylase [Source:HGNC Symbol;Acc:HGNC:17]	0.951377	49.4105	0.0422061
CFI	ENSG00000205403	complement factor I [Source:HGNC Symbol;Acc:HGNC:5394]	3.88596	30.6884	0.00917539
CLDN1	ENSG00000163347	claudin 1 [Source:HGNC Symbol;Acc:HGNC:2032]	0.813654	25.3844	0.0113496
FGA	ENSG00000171560	fibrinogen alpha chain [Source:HGNC Symbol;Acc:HGNC:3661]	182.163	53.8212	0.0105292
FGB	ENSG00000171564	fibrinogen beta chain [Source:HGNC Symbol;Acc:HGNC:3662]	48.9891	28.055	0.00309955
FGG	ENSG00000171557	fibrinogen gamma chain [Source:HGNC Symbol;Acc:HGNC:3694]	24.7328	19.3854	0.0145944
FGL1	ENSG00000104760	fibrinogen-like 1 [Source:HGNC Symbol;Acc:HGNC:3695]	53.6548	51.4692	0.0108372
ITIH2	ENSG00000151655	inter-alpha-trypsin inhibitor heavy chain 2 [Source:HGNC Symbol;Acc:HGNC:6167]	1.88172	19.1026	0.0317422
SLC38A4	ENSG00000139209	solute carrier family 38, member 4 [Source:HGNC Symbol;Acc:HGNC:14679]	14.6777	23.677	0.0352813
TDO2	ENSG00000151790	tryptophan 2,3-dioxygenase [Source:HGNC Symbol;Acc:HGNC:11708]	7.9648	26.0757	0.0152158
